# Supplementary material for: Prognostic Value of Necroptosis-Related Genes Signature in Oral Squamous Cell Carcinoma
Source: Cancers (Basel). 2023 Sep 13;15(18):4539. doi: 10.3390/cancers15184539 (PMC10527362; doi:10.3390/cancers15184539)
Supplement: Supplementary file 1 [file cancers-15-04539-s001.zip]

Archive with 3 entries (3 files):
- Figure S1.  Higher-resolution original images from the HPA database.pdf
- Table S1. Gene lists from TCGA and GeneCards.xlsx
- Table S2. GO and KEGG analytical data.xlsx
