# Supplementary material for: Prognostic Value of Necroptosis-Related Genes Signature in Oral Squamous Cell Carcinoma
Source: Cancers (Basel). 2023 Sep 13;15(18):4539. doi: 10.3390/cancers15184539 (PMC10527362; doi:10.3390/cancers15184539)
Supplement: Supplementary file 1 [file cancers-15-04539-s001.zip › Table S1. Gene lists from TCGA and GeneCards.xlsx]

## Sheet: necropotosis related genes
Gene Symbol	Description	Category	Gifts	GC Id	Relevance score	GeneCards Link
RIPK1	Receptor Interacting Serine/Threonine Kinase 1	Protein Coding	51	GC06P003313	19.936	https://www.genecards.org/cgi-bin/carddisp.pl?gene=RIPK1
RIPK3	Receptor Interacting Serine/Threonine Kinase 3	Protein Coding	45	GC14M024336	17.0603	https://www.genecards.org/cgi-bin/carddisp.pl?gene=RIPK3
MLKL	Mixed Lineage Kinase Domain Like Pseudokinase	Protein Coding	45	GC16M074672	16.5374	https://www.genecards.org/cgi-bin/carddisp.pl?gene=MLKL
ZBP1	Z-DNA Binding Protein 1	Protein Coding	41	GC20M057603	10.5533	https://www.genecards.org/cgi-bin/carddisp.pl?gene=ZBP1
CASP8	Caspase 8	Protein Coding	55	GC02P201233	7.42801	https://www.genecards.org/cgi-bin/carddisp.pl?gene=CASP8
TNF	Tumor Necrosis Factor	Protein Coding	54	GC06P087731	4.90793	https://www.genecards.org/cgi-bin/carddisp.pl?gene=TNF
CYLD	CYLD Lysine 63 Deubiquitinase	Protein Coding	51	GC16P050742	4.02588	https://www.genecards.org/cgi-bin/carddisp.pl?gene=CYLD
ITPK1	Inositol-Tetrakisphosphate 1-Kinase	Protein Coding	41	GC14M092936	3.59339	https://www.genecards.org/cgi-bin/carddisp.pl?gene=ITPK1
IPMK	Inositol Polyphosphate Multikinase	Protein Coding	40	GC10M058191	3.59339	https://www.genecards.org/cgi-bin/carddisp.pl?gene=IPMK
MAP3K7	Mitogen-Activated Protein Kinase Kinase Kinase 7	Protein Coding	53	GC06M090513	3.14906	https://www.genecards.org/cgi-bin/carddisp.pl?gene=MAP3K7
CASP6	Caspase 6	Protein Coding	51	GC04M109688	3.06583	https://www.genecards.org/cgi-bin/carddisp.pl?gene=CASP6
TRPM7	Transient Receptor Potential Cation Channel Subfamily M Member 7	Protein Coding	46	GC15M050552	3.01622	https://www.genecards.org/cgi-bin/carddisp.pl?gene=TRPM7
FADD	Fas Associated Via Death Domain	Protein Coding	48	GC11P070203	2.72552	https://www.genecards.org/cgi-bin/carddisp.pl?gene=FADD
PELI1	Pellino E3 Ubiquitin Protein Ligase 1	Protein Coding	44	GC02M064092	2.66406	https://www.genecards.org/cgi-bin/carddisp.pl?gene=PELI1
PGLYRP1	Peptidoglycan Recognition Protein 1	Protein Coding	44	GC19M068032	2.59538	https://www.genecards.org/cgi-bin/carddisp.pl?gene=PGLYRP1
SPATA2	Spermatogenesis Associated 2	Protein Coding	37	GC20M049903	2.49949	https://www.genecards.org/cgi-bin/carddisp.pl?gene=SPATA2
SIRT3	Sirtuin 3	Protein Coding	50	GC11M000215	2.2315	https://www.genecards.org/cgi-bin/carddisp.pl?gene=SIRT3
HMGB1	High Mobility Group Box 1	Protein Coding	49	GC13M030456	2.13645	https://www.genecards.org/cgi-bin/carddisp.pl?gene=HMGB1
TP53	Tumor Protein P53	Protein Coding	55	GC17M007661	2.00617	https://www.genecards.org/cgi-bin/carddisp.pl?gene=TP53
TNFRSF1A	TNF Receptor Superfamily Member 1A	Protein Coding	52	GC12M006328	2.00112	https://www.genecards.org/cgi-bin/carddisp.pl?gene=TNFRSF1A
BIRC2	Baculoviral IAP Repeat Containing 2	Protein Coding	48	GC11P102347	1.95209	https://www.genecards.org/cgi-bin/carddisp.pl?gene=BIRC2
MEFV	MEFV Innate Immuity Regulator, Pyrin	Protein Coding	46	GC16M007681	1.93758	https://www.genecards.org/cgi-bin/carddisp.pl?gene=MEFV
AIM2	Absent In Melanoma 2	Protein Coding	44	GC01M159062	1.93758	https://www.genecards.org/cgi-bin/carddisp.pl?gene=AIM2
TNFAIP3	TNF Alpha Induced Protein 3	Protein Coding	50	GC06P137866	1.84577	https://www.genecards.org/cgi-bin/carddisp.pl?gene=TNFAIP3
UCHL1	Ubiquitin C-Terminal Hydrolase L1	Protein Coding	55	GC04P041256	1.8294	https://www.genecards.org/cgi-bin/carddisp.pl?gene=UCHL1
STING1	Stimulator Of Interferon Response CGAMP Interactor 1	Protein Coding	43	GC05M139476	1.79506	https://www.genecards.org/cgi-bin/carddisp.pl?gene=STING1
TNIP1	TNFAIP3 Interacting Protein 1	Protein Coding	41	GC05M151029	1.77696	https://www.genecards.org/cgi-bin/carddisp.pl?gene=TNIP1
SERTAD1	SERTA Domain Containing 1	Protein Coding	38	GC19M040421	1.75815	https://www.genecards.org/cgi-bin/carddisp.pl?gene=SERTAD1
TRAF2	TNF Receptor Associated Factor 2	Protein Coding	47	GC09P136881	1.74509	https://www.genecards.org/cgi-bin/carddisp.pl?gene=TRAF2
NFKB1	Nuclear Factor Kappa B Subunit 1	Protein Coding	55	GC04P102501	1.73854	https://www.genecards.org/cgi-bin/carddisp.pl?gene=NFKB1
CFLAR	CASP8 And FADD Like Apoptosis Regulator	Protein Coding	46	GC02P201117	1.71458	https://www.genecards.org/cgi-bin/carddisp.pl?gene=CFLAR
MAPK14	Mitogen-Activated Protein Kinase 14	Protein Coding	54	GC06P087896	1.69645	https://www.genecards.org/cgi-bin/carddisp.pl?gene=MAPK14
FAS	Fas Cell Surface Death Receptor	Protein Coding	53	GC10P093591	1.68232	https://www.genecards.org/cgi-bin/carddisp.pl?gene=FAS
AIFM1	Apoptosis Inducing Factor Mitochondria Associated 1	Protein Coding	51	GC0XM130129	1.61106	https://www.genecards.org/cgi-bin/carddisp.pl?gene=AIFM1
KLHDC10	Kelch Domain Containing 10	Protein Coding	36	GC07P130070	1.57937	https://www.genecards.org/cgi-bin/carddisp.pl?gene=KLHDC10
SFTPA1	Surfactant Protein A1	Protein Coding	46	GC10P094450	1.54936	https://www.genecards.org/cgi-bin/carddisp.pl?gene=SFTPA1
GSK3B	Glycogen Synthase Kinase 3 Beta	Protein Coding	52	GC03M119821	1.52786	https://www.genecards.org/cgi-bin/carddisp.pl?gene=GSK3B
XIAP	X-Linked Inhibitor Of Apoptosis	Protein Coding	54	GC0XP123859	1.48302	https://www.genecards.org/cgi-bin/carddisp.pl?gene=XIAP
MYC	MYC Proto-Oncogene, BHLH Transcription Factor	Protein Coding	54	GC08P127735	1.46341	https://www.genecards.org/cgi-bin/carddisp.pl?gene=MYC
TNIP3	TNFAIP3 Interacting Protein 3	Protein Coding	39	GC04M121131	1.46341	https://www.genecards.org/cgi-bin/carddisp.pl?gene=TNIP3
TLR4	Toll Like Receptor 4	Protein Coding	54	GC09P117704	1.44289	https://www.genecards.org/cgi-bin/carddisp.pl?gene=TLR4
GJB1	Gap Junction Protein Beta 1	Protein Coding	49	GC0XP071212	1.44289	https://www.genecards.org/cgi-bin/carddisp.pl?gene=GJB1
DNM1L	Dynamin 1 Like	Protein Coding	50	GC12P032679	1.42131	https://www.genecards.org/cgi-bin/carddisp.pl?gene=DNM1L
PTGES3	Prostaglandin E Synthase 3	Protein Coding	47	GC12M056974	1.42131	https://www.genecards.org/cgi-bin/carddisp.pl?gene=PTGES3
UVRAG	UV Radiation Resistance Associated	Protein Coding	43	GC11P075815	1.42131	https://www.genecards.org/cgi-bin/carddisp.pl?gene=UVRAG
BRD4	Bromodomain Containing 4	Protein Coding	51	GC19M015236	1.37421	https://www.genecards.org/cgi-bin/carddisp.pl?gene=BRD4
RB1	RB Transcriptional Corepressor 1	Protein Coding	50	GC13P048303	1.37421	https://www.genecards.org/cgi-bin/carddisp.pl?gene=RB1
SIRT2	Sirtuin 2	Protein Coding	50	GC19M038878	1.35982	https://www.genecards.org/cgi-bin/carddisp.pl?gene=SIRT2
IKBKB	Inhibitor Of Nuclear Factor Kappa B Kinase Subunit Beta	Protein Coding	56	GC08P042271	1.34812	https://www.genecards.org/cgi-bin/carddisp.pl?gene=IKBKB
DAPK1	Death Associated Protein Kinase 1	Protein Coding	52	GC09P087497	1.34812	https://www.genecards.org/cgi-bin/carddisp.pl?gene=DAPK1
FKBP1A	FKBP Prolyl Isomerase 1A	Protein Coding	49	GC20M001369	1.34812	https://www.genecards.org/cgi-bin/carddisp.pl?gene=FKBP1A
CD274	CD274 Molecule	Protein Coding	47	GC09P005450	1.34812	https://www.genecards.org/cgi-bin/carddisp.pl?gene=CD274
MIR425	MicroRNA 425	RNA Gene	21	GC03M051372	1.34812	https://www.genecards.org/cgi-bin/carddisp.pl?gene=MIR425
EZH2	Enhancer Of Zeste 2 Polycomb Repressive Complex 2 Subunit	Protein Coding	56	GC07M148807	1.31974	https://www.genecards.org/cgi-bin/carddisp.pl?gene=EZH2
NFE2L2	NFE2 Like BZIP Transcription Factor 2	Protein Coding	53	GC02M177227	1.31974	https://www.genecards.org/cgi-bin/carddisp.pl?gene=NFE2L2
CHMP4B	Charged Multivesicular Body Protein 4B	Protein Coding	45	GC20P034080	1.31974	https://www.genecards.org/cgi-bin/carddisp.pl?gene=CHMP4B
CXCL5	C-X-C Motif Chemokine Ligand 5	Protein Coding	43	GC04M073995	1.31974	https://www.genecards.org/cgi-bin/carddisp.pl?gene=CXCL5
MIR29B1	MicroRNA 29b-1	RNA Gene	23	GC07M130877	1.31974	https://www.genecards.org/cgi-bin/carddisp.pl?gene=MIR29B1
BCL2	BCL2 Apoptosis Regulator	Protein Coding	53	GC18M063123	1.31543	https://www.genecards.org/cgi-bin/carddisp.pl?gene=BCL2
AXL	AXL Receptor Tyrosine Kinase	Protein Coding	55	GC19P041219	1.28835	https://www.genecards.org/cgi-bin/carddisp.pl?gene=AXL
MERTK	MER Proto-Oncogene, Tyrosine Kinase	Protein Coding	55	GC02P111898	1.28835	https://www.genecards.org/cgi-bin/carddisp.pl?gene=MERTK
TYRO3	TYRO3 Protein Tyrosine Kinase	Protein Coding	52	GC15P041557	1.28835	https://www.genecards.org/cgi-bin/carddisp.pl?gene=TYRO3
ADAR	Adenosine Deaminase RNA Specific	Protein Coding	48	GC01M154582	1.28835	https://www.genecards.org/cgi-bin/carddisp.pl?gene=ADAR
SIRT6	Sirtuin 6	Protein Coding	47	GC19M004174	1.28835	https://www.genecards.org/cgi-bin/carddisp.pl?gene=SIRT6
SLC39A7	Solute Carrier Family 39 Member 7	Protein Coding	44	GC06P033200	1.28835	https://www.genecards.org/cgi-bin/carddisp.pl?gene=SLC39A7
NAT2	N-Acetyltransferase 2	Protein Coding	43	GC08P018391	1.28835	https://www.genecards.org/cgi-bin/carddisp.pl?gene=NAT2
USP22	Ubiquitin Specific Peptidase 22	Protein Coding	42	GC17M020999	1.28835	https://www.genecards.org/cgi-bin/carddisp.pl?gene=USP22
PANX1	Pannexin 1	Protein Coding	47	GC11P094128	1.25273	https://www.genecards.org/cgi-bin/carddisp.pl?gene=PANX1
PDCD6IP	Programmed Cell Death 6 Interacting Protein	Protein Coding	45	GC03P033798	1.25273	https://www.genecards.org/cgi-bin/carddisp.pl?gene=PDCD6IP
FLOT1	Flotillin 1	Protein Coding	44	GC06M069138	1.25273	https://www.genecards.org/cgi-bin/carddisp.pl?gene=FLOT1
FLOT2	Flotillin 2	Protein Coding	44	GC17M044992	1.25273	https://www.genecards.org/cgi-bin/carddisp.pl?gene=FLOT2
IL37	Interleukin 37	Protein Coding	40	GC02P123135	1.25273	https://www.genecards.org/cgi-bin/carddisp.pl?gene=IL37
DIABLO	Diablo IAP-Binding Mitochondrial Protein	Protein Coding	49	GC12M122395	1.23667	https://www.genecards.org/cgi-bin/carddisp.pl?gene=DIABLO
FASN	Fatty Acid Synthase	Protein Coding	51	GC17M082078	1.21047	https://www.genecards.org/cgi-bin/carddisp.pl?gene=FASN
CDK9	Cyclin Dependent Kinase 9	Protein Coding	48	GC09P128062	1.21047	https://www.genecards.org/cgi-bin/carddisp.pl?gene=CDK9
TIMM50	Translocase Of Inner Mitochondrial Membrane 50	Protein Coding	41	GC19P039480	1.21047	https://www.genecards.org/cgi-bin/carddisp.pl?gene=TIMM50
SLC25A37	Solute Carrier Family 25 Member 37	Protein Coding	40	GC08P023528	1.21047	https://www.genecards.org/cgi-bin/carddisp.pl?gene=SLC25A37
PPP1R3G	Protein Phosphatase 1 Regulatory Subunit 3G	Protein Coding	34	GC06P005085	1.21047	https://www.genecards.org/cgi-bin/carddisp.pl?gene=PPP1R3G
MIR7-1	MicroRNA 7-1	RNA Gene	18	GC09M095071	1.21047	https://www.genecards.org/cgi-bin/carddisp.pl?gene=MIR7-1
NFKBIA	NFKB Inhibitor Alpha	Protein Coding	52	GC14M035401	1.1554	https://www.genecards.org/cgi-bin/carddisp.pl?gene=NFKBIA
AURKC	Aurora Kinase C	Protein Coding	50	GC19P070561	1.1554	https://www.genecards.org/cgi-bin/carddisp.pl?gene=AURKC
NGFR	Nerve Growth Factor Receptor	Protein Coding	50	GC17P049495	1.1554	https://www.genecards.org/cgi-bin/carddisp.pl?gene=NGFR
FMR1	Fragile X Messenger Ribonucleoprotein 1	Protein Coding	46	GC0XP147953	1.1554	https://www.genecards.org/cgi-bin/carddisp.pl?gene=FMR1
GNLY	Granulysin	Protein Coding	40	GC02P085685	1.1274	https://www.genecards.org/cgi-bin/carddisp.pl?gene=GNLY
PARP1	Poly(ADP-Ribose) Polymerase 1	Protein Coding	53	GC01M226360	1.08468	https://www.genecards.org/cgi-bin/carddisp.pl?gene=PARP1
HTRA2	HtrA Serine Peptidase 2	Protein Coding	48	GC02P074529	1.08468	https://www.genecards.org/cgi-bin/carddisp.pl?gene=HTRA2
HSPA5	Heat Shock Protein Family A (Hsp70) Member 5	Protein Coding	51	GC09M125234	1.06311	https://www.genecards.org/cgi-bin/carddisp.pl?gene=HSPA5
BIRC3	Baculoviral IAP Repeat Containing 3	Protein Coding	48	GC11P102317	1.06311	https://www.genecards.org/cgi-bin/carddisp.pl?gene=BIRC3
PRKAA2	Protein Kinase AMP-Activated Catalytic Subunit Alpha 2	Protein Coding	54	GC01P056645	1.04029	https://www.genecards.org/cgi-bin/carddisp.pl?gene=PRKAA2
PRKAA1	Protein Kinase AMP-Activated Catalytic Subunit Alpha 1	Protein Coding	50	GC05M040759	1.04029	https://www.genecards.org/cgi-bin/carddisp.pl?gene=PRKAA1
PITPNA	Phosphatidylinositol Transfer Protein Alpha	Protein Coding	43	GC17M004927	1.04029	https://www.genecards.org/cgi-bin/carddisp.pl?gene=PITPNA
ANGPT2	Angiopoietin 2	Protein Coding	50	GC08M006499	1.02244	https://www.genecards.org/cgi-bin/carddisp.pl?gene=ANGPT2
METTL3	Methyltransferase 3, N6-Adenosine-Methyltransferase Complex Catalytic Subunit	Protein Coding	44	GC14M021498	1.02244	https://www.genecards.org/cgi-bin/carddisp.pl?gene=METTL3
TRAF5	TNF Receptor Associated Factor 5	Protein Coding	43	GC01P211326	1.02244	https://www.genecards.org/cgi-bin/carddisp.pl?gene=TRAF5
FNDC4	Fibronectin Type III Domain Containing 4	Protein Coding	41	GC02M027491	1.02244	https://www.genecards.org/cgi-bin/carddisp.pl?gene=FNDC4
FNDC5	Fibronectin Type III Domain Containing 5	Protein Coding	40	GC01M033216	1.02244	https://www.genecards.org/cgi-bin/carddisp.pl?gene=FNDC5
FASLG	Fas Ligand	Protein Coding	50	GC01P172628	1.01601	https://www.genecards.org/cgi-bin/carddisp.pl?gene=FASLG
TXN	Thioredoxin	Protein Coding	48	GC09M110243	1.01601	https://www.genecards.org/cgi-bin/carddisp.pl?gene=TXN
PRKN	Parkin RBR E3 Ubiquitin Protein Ligase	Protein Coding	47	GC06M161348	1.01601	https://www.genecards.org/cgi-bin/carddisp.pl?gene=PRKN
RALBP1	RalA Binding Protein 1	Protein Coding	47	GC18P009465	1.01601	https://www.genecards.org/cgi-bin/carddisp.pl?gene=RALBP1
TP53I3	Tumor Protein P53 Inducible Protein 3	Protein Coding	43	GC02M024078	1.01601	https://www.genecards.org/cgi-bin/carddisp.pl?gene=TP53I3
GSDMD	Gasdermin D	Protein Coding	41	GC08P143553	1.01601	https://www.genecards.org/cgi-bin/carddisp.pl?gene=GSDMD
HSP90AA1	Heat Shock Protein 90 Alpha Family Class A Member 1	Protein Coding	52	GC14M102080	0.989912	https://www.genecards.org/cgi-bin/carddisp.pl?gene=HSP90AA1
STUB1	STIP1 Homology And U-Box Containing Protein 1	Protein Coding	48	GC16P012618	0.989912	https://www.genecards.org/cgi-bin/carddisp.pl?gene=STUB1
TNFSF10	TNF Superfamily Member 10	Protein Coding	47	GC03M172505	0.989912	https://www.genecards.org/cgi-bin/carddisp.pl?gene=TNFSF10
CDC37	Cell Division Cycle 37, HSP90 Cochaperone	Protein Coding	46	GC19M010391	0.989912	https://www.genecards.org/cgi-bin/carddisp.pl?gene=CDC37
RELA	RELA Proto-Oncogene, NF-KB Subunit	Protein Coding	54	GC11M065653	0.961536	https://www.genecards.org/cgi-bin/carddisp.pl?gene=RELA
TRPC6	Transient Receptor Potential Cation Channel Subfamily C Member 6	Protein Coding	52	GC11M101451	0.961536	https://www.genecards.org/cgi-bin/carddisp.pl?gene=TRPC6
SIRT5	Sirtuin 5	Protein Coding	48	GC06P013574	0.961536	https://www.genecards.org/cgi-bin/carddisp.pl?gene=SIRT5
MTX2	Metaxin 2	Protein Coding	44	GC02P176269	0.961536	https://www.genecards.org/cgi-bin/carddisp.pl?gene=MTX2
MTX1	Metaxin 1	Protein Coding	40	GC01P155208	0.961536	https://www.genecards.org/cgi-bin/carddisp.pl?gene=MTX1
AREL1	Apoptosis Resistant E3 Ubiquitin Protein Ligase 1	Protein Coding	38	GC14M074653	0.961536	https://www.genecards.org/cgi-bin/carddisp.pl?gene=AREL1
MIR21	MicroRNA 21	RNA Gene	26	GC17P059872	0.961536	https://www.genecards.org/cgi-bin/carddisp.pl?gene=MIR21
AURKA	Aurora Kinase A	Protein Coding	53	GC20M056370	0.930148	https://www.genecards.org/cgi-bin/carddisp.pl?gene=AURKA
PLK1	Polo Like Kinase 1	Protein Coding	53	GC16P024406	0.930148	https://www.genecards.org/cgi-bin/carddisp.pl?gene=PLK1
TNFRSF10B	TNF Receptor Superfamily Member 10b	Protein Coding	52	GC08M023020	0.930148	https://www.genecards.org/cgi-bin/carddisp.pl?gene=TNFRSF10B
MYH9	Myosin Heavy Chain 9	Protein Coding	51	GC22M036281	0.930148	https://www.genecards.org/cgi-bin/carddisp.pl?gene=MYH9
SQSTM1	Sequestosome 1	Protein Coding	51	GC05P179806	0.930148	https://www.genecards.org/cgi-bin/carddisp.pl?gene=SQSTM1
CASP10	Caspase 10	Protein Coding	50	GC02P201182	0.930148	https://www.genecards.org/cgi-bin/carddisp.pl?gene=CASP10
SOAT1	Sterol O-Acyltransferase 1	Protein Coding	47	GC01P179262	0.930148	https://www.genecards.org/cgi-bin/carddisp.pl?gene=SOAT1
TNFRSF10A	TNF Receptor Superfamily Member 10a	Protein Coding	47	GC08M023190	0.930148	https://www.genecards.org/cgi-bin/carddisp.pl?gene=TNFRSF10A
HGF	Hepatocyte Growth Factor	Protein Coding	54	GC07M081699	0.894522	https://www.genecards.org/cgi-bin/carddisp.pl?gene=HGF
SRC	SRC Proto-Oncogene, Non-Receptor Tyrosine Kinase	Protein Coding	54	GC20P037344	0.894522	https://www.genecards.org/cgi-bin/carddisp.pl?gene=SRC
ANXA1	Annexin A1	Protein Coding	51	GC09P073151	0.894522	https://www.genecards.org/cgi-bin/carddisp.pl?gene=ANXA1
BCL2L1	BCL2 Like 1	Protein Coding	50	GC20M031664	0.894522	https://www.genecards.org/cgi-bin/carddisp.pl?gene=BCL2L1
CASP2	Caspase 2	Protein Coding	50	GC07P148816	0.894522	https://www.genecards.org/cgi-bin/carddisp.pl?gene=CASP2
FPR1	Formyl Peptide Receptor 1	Protein Coding	50	GC19M051745	0.894522	https://www.genecards.org/cgi-bin/carddisp.pl?gene=FPR1
KL	Klotho	Protein Coding	50	GC13P033016	0.894522	https://www.genecards.org/cgi-bin/carddisp.pl?gene=KL
MIF	Macrophage Migration Inhibitory Factor	Protein Coding	50	GC22P023894	0.894522	https://www.genecards.org/cgi-bin/carddisp.pl?gene=MIF
TNFRSF21	TNF Receptor Superfamily Member 21	Protein Coding	47	GC06M047231	0.894522	https://www.genecards.org/cgi-bin/carddisp.pl?gene=TNFRSF21
BMI1	BMI1 Proto-Oncogene, Polycomb Ring Finger	Protein Coding	45	GC10P022326	0.894522	https://www.genecards.org/cgi-bin/carddisp.pl?gene=BMI1
BBC3	BCL2 Binding Component 3	Protein Coding	42	GC19M047220	0.894522	https://www.genecards.org/cgi-bin/carddisp.pl?gene=BBC3
AVEN	Apoptosis And Caspase Activation Inhibitor	Protein Coding	39	GC15M035500	0.894522	https://www.genecards.org/cgi-bin/carddisp.pl?gene=AVEN
ZNF7	Zinc Finger Protein 7	Protein Coding	39	GC08P145110	0.894522	https://www.genecards.org/cgi-bin/carddisp.pl?gene=ZNF7
PTEN	Phosphatase And Tensin Homolog	Protein Coding	54	GC10P093576	0.852263	https://www.genecards.org/cgi-bin/carddisp.pl?gene=PTEN
GSK3A	Glycogen Synthase Kinase 3 Alpha	Protein Coding	52	GC19M067912	0.852263	https://www.genecards.org/cgi-bin/carddisp.pl?gene=GSK3A
ESR2	Estrogen Receptor 2	Protein Coding	51	GC14M064084	0.852263	https://www.genecards.org/cgi-bin/carddisp.pl?gene=ESR2
EGR1	Early Growth Response 1	Protein Coding	50	GC05P138465	0.852263	https://www.genecards.org/cgi-bin/carddisp.pl?gene=EGR1
C5	Complement C5	Protein Coding	49	GC09M120933	0.852263	https://www.genecards.org/cgi-bin/carddisp.pl?gene=C5
SP1	Sp1 Transcription Factor	Protein Coding	49	GC12P053380	0.852263	https://www.genecards.org/cgi-bin/carddisp.pl?gene=SP1
ATG5	Autophagy Related 5	Protein Coding	47	GC06M106045	0.852263	https://www.genecards.org/cgi-bin/carddisp.pl?gene=ATG5
C9	Complement C9	Protein Coding	47	GC05M039320	0.852263	https://www.genecards.org/cgi-bin/carddisp.pl?gene=C9
CD74	CD74 Molecule	Protein Coding	47	GC05M150378	0.852263	https://www.genecards.org/cgi-bin/carddisp.pl?gene=CD74
NOX4	NADPH Oxidase 4	Protein Coding	47	GC11M089324	0.852263	https://www.genecards.org/cgi-bin/carddisp.pl?gene=NOX4
C7	Complement C7	Protein Coding	46	GC05P040909	0.852263	https://www.genecards.org/cgi-bin/carddisp.pl?gene=C7
C6	Complement C6	Protein Coding	45	GC05M041142	0.852263	https://www.genecards.org/cgi-bin/carddisp.pl?gene=C6
RCN1	Reticulocalbin 1	Protein Coding	44	GC11P032090	0.852263	https://www.genecards.org/cgi-bin/carddisp.pl?gene=RCN1
TNFSF12	TNF Superfamily Member 12	Protein Coding	44	GC17P011456	0.852263	https://www.genecards.org/cgi-bin/carddisp.pl?gene=TNFSF12
MKRN1	Makorin Ring Finger Protein 1	Protein Coding	42	GC07M140453	0.852263	https://www.genecards.org/cgi-bin/carddisp.pl?gene=MKRN1
UHRF1	Ubiquitin Like With PHD And Ring Finger Domains 1	Protein Coding	42	GC19P004986	0.852263	https://www.genecards.org/cgi-bin/carddisp.pl?gene=UHRF1
AIFM2	Apoptosis Inducing Factor Mitochondria Associated 2	Protein Coding	41	GC10M070098	0.852263	https://www.genecards.org/cgi-bin/carddisp.pl?gene=AIFM2
CTSB	Cathepsin B	Protein Coding	55	GC08M011842	0.79719	https://www.genecards.org/cgi-bin/carddisp.pl?gene=CTSB
CD40LG	CD40 Ligand	Protein Coding	52	GC0XP136649	0.79719	https://www.genecards.org/cgi-bin/carddisp.pl?gene=CD40LG
BID	BH3 Interacting Domain Death Agonist	Protein Coding	47	GC22M017734	0.79719	https://www.genecards.org/cgi-bin/carddisp.pl?gene=BID
IFNB1	Interferon Beta 1	Protein Coding	47	GC09M021077	0.79719	https://www.genecards.org/cgi-bin/carddisp.pl?gene=IFNB1
OGT	O-Linked N-Acetylglucosamine (GlcNAc) Transferase	Protein Coding	47	GC0XP071534	0.79719	https://www.genecards.org/cgi-bin/carddisp.pl?gene=OGT
ID1	Inhibitor Of DNA Binding 1, HLH Protein	Protein Coding	44	GC20P031605	0.79719	https://www.genecards.org/cgi-bin/carddisp.pl?gene=ID1
MIR155	MicroRNA 155	RNA Gene	23	GC21P025573	0.79719	https://www.genecards.org/cgi-bin/carddisp.pl?gene=MIR155
CYP3A4	Cytochrome P450 Family 3 Subfamily A Member 4	Protein Coding	52	GC07M099759	0.773848	https://www.genecards.org/cgi-bin/carddisp.pl?gene=CYP3A4
PAK1	P21 (RAC1) Activated Kinase 1	Protein Coding	52	GC11M097499	0.773848	https://www.genecards.org/cgi-bin/carddisp.pl?gene=PAK1
SGK1	Serum/Glucocorticoid Regulated Kinase 1	Protein Coding	51	GC06M134169	0.773848	https://www.genecards.org/cgi-bin/carddisp.pl?gene=SGK1
CDC7	Cell Division Cycle 7	Protein Coding	47	GC01P091500	0.773848	https://www.genecards.org/cgi-bin/carddisp.pl?gene=CDC7
IDO1	Indoleamine 2,3-Dioxygenase 1	Protein Coding	47	GC08P039891	0.773848	https://www.genecards.org/cgi-bin/carddisp.pl?gene=IDO1
CERK	Ceramide Kinase	Protein Coding	43	GC22M046684	0.773848	https://www.genecards.org/cgi-bin/carddisp.pl?gene=CERK
SMN1	Survival Of Motor Neuron 1, Telomeric	Protein Coding	43	GC05P070924	0.773848	https://www.genecards.org/cgi-bin/carddisp.pl?gene=SMN1
SMN2	Survival Of Motor Neuron 2, Centromeric	Protein Coding	42	GC05P070049	0.773848	https://www.genecards.org/cgi-bin/carddisp.pl?gene=SMN2
TLR3	Toll Like Receptor 3	Protein Coding	54	GC04P186059	0.772496	https://www.genecards.org/cgi-bin/carddisp.pl?gene=TLR3
KIAA1191	KIAA1191	Protein Coding	33	GC05M176346	0.772496	https://www.genecards.org/cgi-bin/carddisp.pl?gene=KIAA1191
STAT3	Signal Transducer And Activator Of Transcription 3	Protein Coding	56	GC17M042313	0.734268	https://www.genecards.org/cgi-bin/carddisp.pl?gene=STAT3
TRADD	TNFRSF1A Associated Via Death Domain	Protein Coding	45	GC16M067154	0.683886	https://www.genecards.org/cgi-bin/carddisp.pl?gene=TRADD
TP63	Tumor Protein P63	Protein Coding	50	GC03P189598	0.664232	https://www.genecards.org/cgi-bin/carddisp.pl?gene=TP63
IL1A	Interleukin 1 Alpha	Protein Coding	47	GC02M112773	0.664232	https://www.genecards.org/cgi-bin/carddisp.pl?gene=IL1A
PADI4	Peptidyl Arginine Deiminase 4	Protein Coding	47	GC01P017308	0.664232	https://www.genecards.org/cgi-bin/carddisp.pl?gene=PADI4
MIR214	MicroRNA 214	RNA Gene	24	GC01M172234	0.664232	https://www.genecards.org/cgi-bin/carddisp.pl?gene=MIR214
MIR22	MicroRNA 22	RNA Gene	23	GC17M001713	0.664232	https://www.genecards.org/cgi-bin/carddisp.pl?gene=MIR22
MIR101-1	MicroRNA 101-1	RNA Gene	22	GC01M065058	0.664232	https://www.genecards.org/cgi-bin/carddisp.pl?gene=MIR101-1
MIR221	MicroRNA 221	RNA Gene	22	GC0XM045746	0.664232	https://www.genecards.org/cgi-bin/carddisp.pl?gene=MIR221
MIR101-2	MicroRNA 101-2	RNA Gene	20	GC09P004863	0.664232	https://www.genecards.org/cgi-bin/carddisp.pl?gene=MIR101-2
MIR485	MicroRNA 485	RNA Gene	19	GC14P110450	0.664232	https://www.genecards.org/cgi-bin/carddisp.pl?gene=MIR485
CTSD	Cathepsin D	Protein Coding	55	GC11M001752	0.655509	https://www.genecards.org/cgi-bin/carddisp.pl?gene=CTSD
CLEC7A	C-Type Lectin Domain Containing 7A	Protein Coding	48	GC12M021841	0.655509	https://www.genecards.org/cgi-bin/carddisp.pl?gene=CLEC7A
OTULIN	OTU Deubiquitinase With Linear Linkage Specificity	Protein Coding	43	GC05P014667	0.655509	https://www.genecards.org/cgi-bin/carddisp.pl?gene=OTULIN
TRIM28	Tripartite Motif Containing 28	Protein Coding	46	GC19P058544	0.624122	https://www.genecards.org/cgi-bin/carddisp.pl?gene=TRIM28
PGAM5	PGAM Family Member 5, Mitochondrial Serine/Threonine Protein Phosphatase	Protein Coding	38	GC12P132710	0.588496	https://www.genecards.org/cgi-bin/carddisp.pl?gene=PGAM5
HPRT1	Hypoxanthine Phosphoribosyltransferase 1	Protein Coding	51	GC0XP134460	0.546237	https://www.genecards.org/cgi-bin/carddisp.pl?gene=HPRT1
FAP	Fibroblast Activation Protein Alpha	Protein Coding	48	GC02M162170	0.546237	https://www.genecards.org/cgi-bin/carddisp.pl?gene=FAP
TRIM24	Tripartite Motif Containing 24	Protein Coding	47	GC07P138460	0.546237	https://www.genecards.org/cgi-bin/carddisp.pl?gene=TRIM24
CHL1	Cell Adhesion Molecule L1 Like	Protein Coding	45	GC03P000213	0.546237	https://www.genecards.org/cgi-bin/carddisp.pl?gene=CHL1
TGFBR1	Transforming Growth Factor Beta Receptor 1	Protein Coding	56	GC09P099104	0.491164	https://www.genecards.org/cgi-bin/carddisp.pl?gene=TGFBR1
SNCA	Synuclein Alpha	Protein Coding	54	GC04M089724	0.491164	https://www.genecards.org/cgi-bin/carddisp.pl?gene=SNCA
CDKN2A	Cyclin Dependent Kinase Inhibitor 2A	Protein Coding	52	GC09M021967	0.491164	https://www.genecards.org/cgi-bin/carddisp.pl?gene=CDKN2A
ACVR1B	Activin A Receptor Type 1B	Protein Coding	49	GC12P051951	0.491164	https://www.genecards.org/cgi-bin/carddisp.pl?gene=ACVR1B
PYGM	Glycogen Phosphorylase, Muscle Associated	Protein Coding	49	GC11M064746	0.491164	https://www.genecards.org/cgi-bin/carddisp.pl?gene=PYGM
TARDBP	TAR DNA Binding Protein	Protein Coding	49	GC01P011013	0.491164	https://www.genecards.org/cgi-bin/carddisp.pl?gene=TARDBP
RIGI	RNA Sensor RIG-I	Protein Coding	48	GC09M032458	0.491164	https://www.genecards.org/cgi-bin/carddisp.pl?gene=RIGI

## Sheet: prognosis related genes
gene_name	gene_id	gene_biotype	HR	CI	p.Cox
LINC02082	ENSG00000242268	lncRNA
AC090241.2	ENSG00000270112	lncRNA
HPRT1	ENSG00000165704	protein_coding	2.037	1.458-2.847	3.06543e-05
BCAT2	ENSG00000105552	protein_coding	2.037	1.458-2.845	3.04168e-05
PHB	ENSG00000167085	protein_coding	2.034	1.454-2.846	3.41322e-05
NUP210P2	ENSG00000225275	unprocessed_pseudogene
GGPS1	ENSG00000152904	protein_coding	1.976	1.416-2.758	6.25662e-05
CCDC43	ENSG00000180329	protein_coding	1.963	1.409-2.735	6.6541e-05
EHD4-AS1	ENSG00000259883	lncRNA	0.981	0.710-1.356	0.909603
RPL7L1P12	ENSG00000231981	processed_pseudogene
AC244102.2	ENSG00000269475	unprocessed_pseudogene
Y_RNA	ENSG00000201788	misc_RNA
H2AZ1	ENSG00000164032	protein_coding	1.947	1.392-2.724	0.000100267
AC007114.2	ENSG00000263089	lncRNA	0.807	0.586-1.112	0.190693
AIMP1	ENSG00000164022	protein_coding	1.947	1.396-2.716	8.78151e-05
MARVELD3	ENSG00000140832	protein_coding	1.926	1.381-2.685	0.00011212
AC092839.2	ENSG00000234943	lncRNA
LINC00636	ENSG00000240423	lncRNA	0.668	0.483-0.923	0.0146233
AIFM2	ENSG00000042286	protein_coding	1.921	1.373-2.687	0.000138466
AC055876.5	ENSG00000271616	processed_pseudogene
PIGFP2	ENSG00000234881	processed_pseudogene
CHIAP1	ENSG00000236040	unprocessed_pseudogene
ECE1-AS1	ENSG00000231105	lncRNA	0.769	0.556-1.065	0.113859
AC128716.1	ENSG00000243044	processed_pseudogene
HSD17B7	ENSG00000132196	protein_coding	1.915	1.372-2.673	0.000133819
LINC01224	ENSG00000269416	lncRNA	1.122	0.812-1.549	0.486259
AC127002.2	ENSG00000275265	lncRNA
GPN3	ENSG00000111231	protein_coding	1.908	1.360-2.677	0.000183693
DNM3-IT1	ENSG00000233540	lncRNA
AATF	ENSG00000275700	protein_coding	1.903	1.367-2.649	0.00013749
KRT8P47	ENSG00000271647	processed_pseudogene
DKK1	ENSG00000107984	protein_coding	1.903	1.367-2.651	0.000139155
AC006557.5	ENSG00000270469	processed_pseudogene
ALG2	ENSG00000119523	protein_coding	1.899	1.366-2.639	0.000135274
AC007861.1	ENSG00000262950	lncRNA
CASC23	ENSG00000255420	lncRNA
DNM1P41	ENSG00000280038	TEC
AC005324.5	ENSG00000266261	lncRNA	1.178	0.854-1.625	0.318271
ACTR6	ENSG00000075089	protein_coding	1.896	1.364-2.634	0.000137986
AC092301.1	ENSG00000269148	lncRNA	0.947	0.684-1.312	0.743712
AL590730.2	ENSG00000274458	snoRNA
AC245008.1	ENSG00000273406	lncRNA
DDIT4	ENSG00000168209	protein_coding	1.896	1.359-2.646	0.000165991
TTC41P	ENSG00000214198	transcribed_unitary_pseudogene	0.849	0.615-1.170	0.316786
RNVU1-2A	ENSG00000278099	snRNA
HRG	ENSG00000113905	protein_coding	1.893	1.357-2.641	0.000172683
CNOT11	ENSG00000158435	protein_coding	1.889	1.355-2.634	0.000176656
AL135937.1	ENSG00000234900	lncRNA	0.850	0.617-1.172	0.321988
LINC02292	ENSG00000258630	lncRNA
RPL23	ENSG00000125691	protein_coding	1.888	1.350-2.641	0.000207165
LINC00705	ENSG00000225269	lncRNA	0.990	0.718-1.364	0.948944
RPL7P17	ENSG00000214062	processed_pseudogene
HMGN1	ENSG00000205581	protein_coding	1.887	1.357-2.625	0.000161451
AC025588.4	ENSG00000274219	unprocessed_pseudogene
AL606490.3	ENSG00000230100	lncRNA
HMMR	ENSG00000072571	protein_coding	1.886	1.352-2.631	0.000187652
AL671277.1	ENSG00000227766	unprocessed_pseudogene	1.004	0.729-1.385	0.978368
MRPL10	ENSG00000159111	protein_coding	1.874	1.345-2.612	0.00020609
AC116351.1	ENSG00000215246	lncRNA	0.854	0.619-1.177	0.334327
AC103810.5	ENSG00000266644	lncRNA
ASS1P7	ENSG00000236893	processed_pseudogene
THAP12P4	ENSG00000254465	processed_pseudogene
TEX10	ENSG00000136891	protein_coding	1.870	1.339-2.611	0.000237698
GOT1	ENSG00000120053	protein_coding	1.865	1.335-2.605	0.00025564
AC087741.2	ENSG00000275479	lncRNA	1.168	0.847-1.610	0.344901
PRMT5	ENSG00000100462	protein_coding	1.864	1.337-2.598	0.000238331
AC023830.2	ENSG00000261789	lncRNA
AC021613.1	ENSG00000254092	lncRNA
GGT3P	ENSG00000197421	transcribed_unprocessed_pseudogene	0.991	0.719-1.367	0.95737
H3C12	ENSG00000197153	protein_coding	1.863	1.341-2.588	0.000205868
TMED2	ENSG00000086598	protein_coding	1.843	1.326-2.562	0.000273516
AC145350.3	ENSG00000260900	processed_pseudogene
Metazoa_SRP	ENSG00000278732	misc_RNA
COLCA1	ENSG00000196167	lncRNA	0.922	0.668-1.273	0.622189
NUP37	ENSG00000075188	protein_coding	1.843	1.322-2.569	0.000311405
RN7SL560P	ENSG00000264438	misc_RNA
BMP2KL	ENSG00000204113	processed_pseudogene
RNU6-820P	ENSG00000207000	snRNA
AC093367.1	ENSG00000254131	processed_pseudogene	0.804	0.581-1.112	0.187082
DKC1	ENSG00000130826	protein_coding	1.830	1.318-2.542	0.000308169
AC114689.1	ENSG00000264104	processed_pseudogene
PGK1	ENSG00000102144	protein_coding	1.827	1.313-2.543	0.000349884
AKAP1	ENSG00000121057	protein_coding	1.826	1.305-2.557	0.000450747
AP001029.1	ENSG00000267108	lncRNA	0.907	0.656-1.255	0.556281
THAP11	ENSG00000168286	protein_coding	1.817	1.303-2.535	0.000434211
AL357315.1	ENSG00000227535	lncRNA
RNU6-453P	ENSG00000252628	snRNA
TRIM51HP	ENSG00000166007	transcribed_unprocessed_pseudogene
AC005046.1	ENSG00000273055	lncRNA	0.830	0.598-1.152	0.265402
RPL35AP28	ENSG00000242041	processed_pseudogene	0.977	0.709-1.347	0.889195
AP005242.3	ENSG00000278923	lncRNA
ARL4D	ENSG00000175906	protein_coding	1.810	1.300-2.521	0.000448058
AC016583.1	ENSG00000280159	TEC	0.876	0.636-1.208	0.419846
AC026185.1	ENSG00000235240	unprocessed_pseudogene
PDLIM1P3	ENSG00000264172	processed_pseudogene
RNU6-1273P	ENSG00000199903	snRNA
RNA5SP218	ENSG00000200058	rRNA_pseudogene
AL080312.2	ENSG00000275358	lncRNA
RAET1K	ENSG00000218358	transcribed_unprocessed_pseudogene	1.317	0.954-1.820	0.0946718
AC021506.1	ENSG00000266460	lncRNA
ADM	ENSG00000148926	protein_coding	1.808	1.300-2.514	0.000429295
AC022150.3	ENSG00000269349	lncRNA
Y_RNA	ENSG00000200291	misc_RNA
DDX11L10	ENSG00000233614	transcribed_unprocessed_pseudogene
TM9SF2	ENSG00000125304	protein_coding	1.806	1.301-2.508	0.000417673
AC022743.1	ENSG00000278933	TEC
RNA5SP128	ENSG00000202175	rRNA_pseudogene
H3C7	ENSG00000277775	protein_coding	1.805	1.303-2.500	0.000382424
AL135924.2	ENSG00000235523	lncRNA
AC112673.1	ENSG00000249848	processed_pseudogene
AL157858.2	ENSG00000277826	misc_RNA
MTND5P14	ENSG00000230225	unprocessed_pseudogene
IGSF11-AS1	ENSG00000239877	lncRNA
U8	ENSG00000201398	snoRNA
AC018648.1	ENSG00000272905	lncRNA	1.113	0.807-1.536	0.512843
AC009133.2	ENSG00000259952	lncRNA
RARRES2P7	ENSG00000260812	processed_pseudogene
MTND2P28	ENSG00000225630	unprocessed_pseudogene	0.947	0.686-1.306	0.737841
FMO7P	ENSG00000230231	unprocessed_pseudogene
NOLC1	ENSG00000166197	protein_coding	1.803	1.294-2.512	0.000491077
KF459542.1	ENSG00000231880	lncRNA
AC006458.1	ENSG00000227489	lncRNA
AP003730.1	ENSG00000254555	processed_pseudogene
UFM1	ENSG00000120686	protein_coding	1.803	1.300-2.502	0.000412528
LINC00592	ENSG00000258279	lncRNA	0.783	0.568-1.080	0.13623
ENTPD1-AS1	ENSG00000226688	lncRNA	1.120	0.810-1.549	0.493324
LINC01181	ENSG00000250929	lncRNA	1.035	0.751-1.427	0.831509
ACOXL-AS1	ENSG00000204581	lncRNA	0.908	0.658-1.252	0.55553
AC104463.1	ENSG00000225620	lncRNA
PPIAP6	ENSG00000258477	processed_pseudogene	0.835	0.605-1.152	0.272782
AC092447.4	ENSG00000225488	lncRNA
SUMO2	ENSG00000188612	protein_coding	1.801	1.298-2.499	0.000427164
GFOD1-AS1	ENSG00000237786	lncRNA	1.031	0.748-1.423	0.850965
MOCS2	ENSG00000164172	protein_coding	1.791	1.290-2.488	0.00050184
AL669914.2	ENSG00000275856	misc_RNA
PRDX3	ENSG00000165672	protein_coding	1.783	1.278-2.488	0.000672361
AC013652.1	ENSG00000259345	lncRNA	1.083	0.782-1.499	0.630971
CNNM4	ENSG00000158158	protein_coding	1.782	1.278-2.485	0.000665084
AL109806.1	ENSG00000280387	TEC	0.802	0.581-1.107	0.17999
AUP1	ENSG00000115307	protein_coding	1.777	1.281-2.465	0.000569651
AL591806.1	ENSG00000232879	processed_pseudogene
CLK3	ENSG00000179335	protein_coding	1.776	1.282-2.460	0.000546203
CYB5B	ENSG00000103018	protein_coding	1.775	1.274-2.475	0.000702072
FAM241B	ENSG00000171224	protein_coding	1.775	1.271-2.481	0.000772764
AC138894.3	ENSG00000271623	processed_pseudogene
Z98885.3	ENSG00000279345	lncRNA	1.152	0.834-1.591	0.38936
NTMT1	ENSG00000148335	protein_coding	1.773	1.278-2.460	0.000607748
VBP1	ENSG00000155959	protein_coding	1.773	1.279-2.457	0.000579768
RNA5SP37	ENSG00000202290	rRNA_pseudogene	1.048	0.760-1.446	0.773396
AC084125.1	ENSG00000254578	lncRNA
AL512306.3	ENSG00000240710	lncRNA	1.123	0.811-1.555	0.485733
AC105391.1	ENSG00000248778	processed_pseudogene
FO082796.1	ENSG00000250210	unprocessed_pseudogene
SMARCE1P1	ENSG00000225215	processed_pseudogene
PHBP19	ENSG00000257246	processed_pseudogene	0.927	0.673-1.277	0.642685
LINC02453	ENSG00000245017	lncRNA	1.507	1.086-2.091	0.014169
AL117327.1	ENSG00000281091	lncRNA	1.018	0.738-1.403	0.914743
LINC02061	ENSG00000250885	lncRNA
AL133445.2	ENSG00000273797	lncRNA	1.207	0.873-1.667	0.255423
AK6	ENSG00000085231	protein_coding	1.772	1.278-2.457	0.000602916
RAD23B	ENSG00000119318	protein_coding	1.772	1.274-2.463	0.000671356
AL158151.2	ENSG00000234055	lncRNA
GHITM	ENSG00000165678	protein_coding	1.770	1.269-2.470	0.000782093
MTND6P7	ENSG00000224695	processed_pseudogene
MARK4	ENSG00000007047	protein_coding	1.769	1.275-2.455	0.000645362
GLYATL1P1	ENSG00000255189	unprocessed_pseudogene
PFDN1	ENSG00000113068	protein_coding	1.769	1.273-2.458	0.000684109
RNU7-147P	ENSG00000238698	snRNA
RNU1-47P	ENSG00000199836	snRNA	1.067	0.774-1.470	0.693471
GNG10	ENSG00000242616	protein_coding	1.764	1.270-2.450	0.0007107
AC097063.1	ENSG00000224570	processed_pseudogene	1.648	1.190-2.283	0.00263334
PTGR1	ENSG00000106853	protein_coding	1.760	1.269-2.443	0.000714167
Z82195.1	ENSG00000271677	unprocessed_pseudogene
TMX2	ENSG00000213593	protein_coding	1.759	1.257-2.462	0.000985424
PCTP	ENSG00000141179	protein_coding	1.758	1.265-2.441	0.000765219
RMND1	ENSG00000155906	protein_coding	1.756	1.259-2.450	0.000917216
TMEM101	ENSG00000091947	protein_coding	1.752	1.256-2.443	0.000962993
MTX2	ENSG00000128654	protein_coding	1.750	1.251-2.449	0.00109818
AC026877.1	ENSG00000240809	processed_pseudogene	1.075	0.778-1.485	0.66298
AC005086.4	ENSG00000280004	pseudogene
AC108043.1	ENSG00000224560	processed_pseudogene
CICP17	ENSG00000227233	processed_pseudogene
ATP5F1B	ENSG00000110955	protein_coding	1.750	1.252-2.446	0.00106405
PPIAP45	ENSG00000258116	processed_pseudogene	0.986	0.715-1.358	0.929458
DGCR11	ENSG00000273311	lncRNA	1.302	0.943-1.798	0.108584
SCOC	ENSG00000153130	protein_coding	1.750	1.261-2.428	0.000809573
AC131212.2	ENSG00000279700	TEC	1.083	0.783-1.497	0.629418
MARS2	ENSG00000247626	protein_coding	1.748	1.254-2.436	0.000971305
ALDOC	ENSG00000109107	protein_coding	1.745	1.251-2.433	0.00103581
NAT10	ENSG00000135372	protein_coding	1.743	1.256-2.419	0.00088301
PSORS1C3	ENSG00000204528	lncRNA	1.304	0.944-1.803	0.107248
FAM210A	ENSG00000177150	protein_coding	1.743	1.257-2.418	0.000868219
AC090686.1	ENSG00000239344	processed_pseudogene	1.146	0.831-1.581	0.406636
PSMD12	ENSG00000197170	protein_coding	1.742	1.257-2.415	0.000867913
NOX1	ENSG00000007952	protein_coding	1.740	1.253-2.416	0.000943716
AC087045.2	ENSG00000272456	lncRNA	0.778	0.564-1.075	0.128102
LINC02201	ENSG00000251538	lncRNA
LINC02864	ENSG00000263711	lncRNA	1.102	0.798-1.521	0.555238
AC127496.4	ENSG00000262662	lncRNA
RBP4	ENSG00000138207	protein_coding	1.738	1.246-2.425	0.00113339
HSPA8P15	ENSG00000219395	processed_pseudogene	1.036	0.751-1.429	0.828206
OR4A7P	ENSG00000255349	unprocessed_pseudogene
XIAPP2	ENSG00000254843	processed_pseudogene
AC107075.1	ENSG00000277998	unprocessed_pseudogene	1.115	0.809-1.539	0.505313
AL355810.1	ENSG00000275248	lncRNA
EIF3LP3	ENSG00000226086	processed_pseudogene	1.636	1.180-2.270	0.00318009
AP001626.1	ENSG00000235023	lncRNA
CERS5	ENSG00000139624	protein_coding	1.738	1.254-2.410	0.000907432
AL356215.1	ENSG00000255521	lncRNA	0.909	0.658-1.256	0.563758
IGLJ6	ENSG00000211682	IG_J_gene
AL592464.1	ENSG00000231630	lncRNA
TMEM251P1	ENSG00000249514	processed_pseudogene
Z97832.2	ENSG00000272374	lncRNA	0.779	0.564-1.075	0.128777
MRPL30	ENSG00000185414	protein_coding	1.736	1.243-2.425	0.00120731
NAGS	ENSG00000161653	protein_coding	1.733	1.245-2.413	0.00111394
ADK	ENSG00000156110	protein_coding	1.731	1.248-2.399	0.000997716
IGHV1-24	ENSG00000211950	IG_V_gene	0.725	0.525-1.002	0.0511674
RNU6-1329P	ENSG00000202534	snRNA
AC103563.2	ENSG00000231062	lncRNA
FAM72C	ENSG00000263513	protein_coding	1.730	1.246-2.402	0.00105415
AC008489.1	ENSG00000253946	processed_pseudogene
C5orf47	ENSG00000185056	protein_coding	1.728	1.244-2.401	0.00109799
PEX11A	ENSG00000166821	protein_coding	1.727	1.246-2.394	0.00103478
AC027176.2	ENSG00000259677	processed_pseudogene	0.853	0.619-1.176	0.331523
PPID	ENSG00000171497	protein_coding	1.727	1.247-2.392	0.00101461
AC009237.15	ENSG00000273305	lncRNA	1.152	0.836-1.588	0.387013
ACTL8	ENSG00000117148	protein_coding	1.726	1.240-2.402	0.00121951
MESTP3	ENSG00000250927	processed_pseudogene	1.204	0.872-1.662	0.260483
METTL2A	ENSG00000087995	protein_coding	1.725	1.237-2.404	0.00130082
AC107421.1	ENSG00000235110	processed_pseudogene
AC098657.3	ENSG00000277670	unprocessed_pseudogene
AC002383.1	ENSG00000227863	lncRNA
ARHGAP19	ENSG00000213390	protein_coding	1.724	1.239-2.399	0.00123518
AC021106.2	ENSG00000251332	processed_pseudogene
AC066612.1	ENSG00000259235	lncRNA
AC116612.1	ENSG00000258507	lncRNA
GPD2	ENSG00000115159	protein_coding	1.724	1.235-2.406	0.00136134
RPS2P24	ENSG00000244019	processed_pseudogene	1.021	0.740-1.409	0.897557
RNA5SP177	ENSG00000222054	rRNA_pseudogene
PGAM5	ENSG00000247077	protein_coding	1.723	1.241-2.391	0.00114249
RN7SL430P	ENSG00000243911	misc_RNA
LNCPRESS1	ENSG00000232301	lncRNA
ZNF460-AS1	ENSG00000267871	lncRNA	1.295	0.938-1.787	0.115635
AC021035.1	ENSG00000227851	lncRNA
AL512504.1	ENSG00000225715	processed_pseudogene
OR2AS2P	ENSG00000271934	unprocessed_pseudogene
AC005828.7	ENSG00000271919	transcribed_processed_pseudogene
GRB2	ENSG00000177885	protein_coding	1.723	1.237-2.400	0.00128443
AC012506.3	ENSG00000233714	lncRNA
OSGEP	ENSG00000092094	protein_coding	1.722	1.242-2.388	0.00111741
AC024060.1	ENSG00000253049	snoRNA
RN7SL541P	ENSG00000240250	misc_RNA
MIR8081	ENSG00000277889	miRNA
AL122016.1	ENSG00000216902	processed_pseudogene
AC097527.1	ENSG00000237666	unprocessed_pseudogene
C8orf33	ENSG00000182307	protein_coding	1.722	1.238-2.396	0.0012507
AL136146.1	ENSG00000254672	processed_pseudogene
KCNMB4	ENSG00000135643	protein_coding	1.720	1.234-2.396	0.00137003
ITFG2-AS1	ENSG00000256150	lncRNA
MDH1	ENSG00000014641	protein_coding	1.719	1.231-2.400	0.00146137
FAF1	ENSG00000185104	protein_coding	1.719	1.235-2.394	0.00132465
PGRMC1	ENSG00000101856	protein_coding	1.718	1.237-2.387	0.00123793
AL390778.1	ENSG00000227958	lncRNA
KRT18P61	ENSG00000267083	processed_pseudogene
LINC02126	ENSG00000259847	lncRNA
AL136981.1	ENSG00000226668	transcribed_unprocessed_pseudogene
PCGF7P	ENSG00000268140	processed_pseudogene	1.355	0.977-1.878	0.0683826
AL031009.1	ENSG00000278987	TEC	0.957	0.693-1.322	0.791237
AC008638.2	ENSG00000250006	processed_pseudogene
VN1R53P	ENSG00000236313	processed_pseudogene
OR52E1	ENSG00000273085	polymorphic_pseudogene
BCAP31	ENSG00000185825	protein_coding	1.717	1.239-2.381	0.00118181
RYR2	ENSG00000198626	protein_coding	1.717	1.233-2.392	0.00137562
AC006064.1	ENSG00000245667	lncRNA	1.210	0.877-1.668	0.246424
AC004817.1	ENSG00000258517	lncRNA
AC104009.1	ENSG00000254768	lncRNA
RNU6-391P	ENSG00000202050	snRNA
AL356234.2	ENSG00000230533	lncRNA	0.915	0.664-1.262	0.589003
SETD3	ENSG00000183576	protein_coding	1.715	1.236-2.380	0.00124034
AC093424.1	ENSG00000270457	lncRNA	1.008	0.731-1.390	0.960955
IGKV1OR22-5	ENSG00000230481	IG_V_pseudogene	0.871	0.631-1.204	0.403226
RNU6-448P	ENSG00000252861	snRNA
DPY19L1P2	ENSG00000231952	unprocessed_pseudogene	1.135	0.823-1.564	0.439602
OR6C72P	ENSG00000205331	unprocessed_pseudogene
AC027281.1	ENSG00000279123	TEC	0.993	0.719-1.371	0.966234
RNU1-129P	ENSG00000206791	snRNA
PRSS16	ENSG00000112812	protein_coding	1.714	1.233-2.383	0.00135348
IGHV5-78	ENSG00000211978	IG_V_pseudogene	1.050	0.760-1.450	0.767053
MSANTD3	ENSG00000066697	protein_coding	1.713	1.234-2.378	0.0012992
WRNIP1	ENSG00000124535	protein_coding	1.713	1.231-2.383	0.00140572
DNAAF5	ENSG00000164818	protein_coding	1.712	1.235-2.375	0.00126552
PARK7	ENSG00000116288	protein_coding	1.710	1.234-2.370	0.00128333
ZNF736P9Y	ENSG00000239893	transcribed_processed_pseudogene	0.762	0.552-1.052	0.0988472
PAPOLA	ENSG00000090060	protein_coding	1.709	1.229-2.377	0.00144464
PRANCR	ENSG00000257815	lncRNA	0.664	0.479-0.920	0.0139307
AC116914.1	ENSG00000262358	lncRNA	0.934	0.677-1.288	0.675865
RNF14P2	ENSG00000250594	processed_pseudogene
ALDH1B1	ENSG00000137124	protein_coding	1.708	1.228-2.374	0.00145236
ZNF134	ENSG00000213762	protein_coding	1.707	1.231-2.366	0.00133435
PDE11A-AS1	ENSG00000229941	lncRNA
AC117500.5	ENSG00000279455	TEC
NPDC1	ENSG00000107281	protein_coding	1.707	1.230-2.370	0.00140136
MRPS23	ENSG00000181610	protein_coding	1.704	1.223-2.375	0.00165252
RPL10A	ENSG00000198755	protein_coding	1.702	1.228-2.359	0.00139772
AP001610.2	ENSG00000228318	lncRNA	0.887	0.644-1.223	0.464641
AC064859.1	ENSG00000279874	TEC
AC008760.1	ENSG00000269680	lncRNA	0.993	0.717-1.377	0.968611
AC093323.2	ENSG00000279859	TEC
RNA5SP36	ENSG00000222129	rRNA_pseudogene
RPS17P17	ENSG00000225758	processed_pseudogene
POLD2	ENSG00000106628	protein_coding	1.701	1.227-2.357	0.00141972
RPL36P2	ENSG00000231302	processed_pseudogene
AC073534.1	ENSG00000268442	processed_pseudogene	0.964	0.698-1.332	0.825828
RPS3AP17	ENSG00000244031	processed_pseudogene
AC020914.3	ENSG00000268957	unprocessed_pseudogene
AC244157.1	ENSG00000231392	unprocessed_pseudogene
BZW2	ENSG00000136261	protein_coding	1.701	1.223-2.367	0.00161536
IMMP2L	ENSG00000184903	protein_coding	1.701	1.225-2.363	0.0015181
HAX1	ENSG00000143575	protein_coding	1.700	1.219-2.371	0.00177041
AL133338.1	ENSG00000260000	lncRNA	1.005	0.728-1.386	0.977905
MRPL57P7	ENSG00000254312	processed_pseudogene
AF096876.1	ENSG00000259981	lncRNA
TMEM215	ENSG00000188133	protein_coding	1.700	1.224-2.362	0.00155732
CHCHD2	ENSG00000106153	protein_coding	1.698	1.218-2.367	0.00177195
MTFP1	ENSG00000242114	protein_coding	1.698	1.224-2.356	0.00153744
AC004951.3	ENSG00000241057	transcribed_unprocessed_pseudogene	1.056	0.764-1.459	0.742437
TRIB3	ENSG00000101255	protein_coding	1.697	1.223-2.354	0.00154001
HIBADH	ENSG00000106049	protein_coding	1.697	1.217-2.367	0.00181774
IMP4	ENSG00000136718	protein_coding	1.697	1.220-2.362	0.00169999
AL121957.1	ENSG00000234206	lncRNA
TGDS	ENSG00000088451	protein_coding	1.691	1.211-2.361	0.00205979
NDUFS5P6	ENSG00000255531	processed_pseudogene
AL136038.1	ENSG00000200693	snoRNA	1.135	0.823-1.565	0.438841
AC002128.1	ENSG00000268947	lncRNA	0.844	0.612-1.166	0.304696
AC112907.2	ENSG00000231982	unprocessed_pseudogene	1.179	0.855-1.625	0.315341
COA5	ENSG00000183513	protein_coding	1.690	1.211-2.359	0.00203697
AACSP1	ENSG00000250420	transcribed_unprocessed_pseudogene	1.071	0.775-1.482	0.677338
RPS28P7	ENSG00000227097	processed_pseudogene	1.134	0.822-1.563	0.44439
COX7A2P2	ENSG00000236764	processed_pseudogene
FTCDNL1	ENSG00000226124	protein_coding	1.690	1.207-2.367	0.00224331
CCDC32	ENSG00000128891	protein_coding	1.688	1.219-2.338	0.00163487
AC013733.2	ENSG00000234595	lncRNA
AP000281.2	ENSG00000232360	lncRNA
ZIC2	ENSG00000043355	protein_coding	1.687	1.213-2.346	0.00189788
RBM38-AS1	ENSG00000218018	lncRNA	0.943	0.684-1.300	0.720842
ZNF767P	ENSG00000133624	transcribed_unprocessed_pseudogene	0.819	0.591-1.135	0.230058
AC010376.1	ENSG00000253801	processed_pseudogene
MT-TL1	ENSG00000209082	Mt_tRNA	0.823	0.596-1.138	0.238452
SEC11A	ENSG00000140612	protein_coding	1.687	1.219-2.335	0.0016215
PHF6	ENSG00000156531	protein_coding	1.687	1.215-2.341	0.00176983
RPS29P12	ENSG00000243664	processed_pseudogene
SNRPC	ENSG00000124562	protein_coding	1.687	1.217-2.339	0.0016983
H2BP8	ENSG00000235976	processed_pseudogene
SRSF10P1	ENSG00000267717	processed_pseudogene
LINC01880	ENSG00000232002	lncRNA
SNORD99	ENSG00000221539	snoRNA	0.820	0.593-1.135	0.232258
FP236315.1	ENSG00000279064	lncRNA
AC027369.4	ENSG00000254920	unprocessed_pseudogene
NDUFAF4P4	ENSG00000231378	processed_pseudogene
AC123904.2	ENSG00000257323	processed_pseudogene
VENTXP3	ENSG00000257364	processed_pseudogene
CCNC	ENSG00000112237	protein_coding	1.687	1.213-2.348	0.00190032
ISYNA1	ENSG00000105655	protein_coding	1.686	1.210-2.349	0.00202888
LEMD1-AS1	ENSG00000226235	lncRNA	1.047	0.759-1.443	0.779973
AL360270.2	ENSG00000261654	lncRNA	1.214	0.880-1.675	0.23813
SRP9	ENSG00000143742	protein_coding	1.686	1.215-2.340	0.00179472
MIR4635	ENSG00000263834	miRNA	0.837	0.607-1.156	0.280023
AC104825.1	ENSG00000251615	lncRNA	0.977	0.709-1.346	0.887682
AC024681.2	ENSG00000254227	lncRNA
AC012414.3	ENSG00000259443	lncRNA
AC134050.1	ENSG00000241537	processed_pseudogene
DCAF7	ENSG00000136485	protein_coding	1.682	1.211-2.337	0.00193735
PCCA	ENSG00000175198	protein_coding	1.682	1.207-2.344	0.00215325
AL591684.3	ENSG00000270369	processed_pseudogene
LINC02317	ENSG00000258678	lncRNA
ST6GALNAC4P1	ENSG00000233469	processed_pseudogene	1.074	0.779-1.481	0.66215
POLR2LP1	ENSG00000238211	processed_pseudogene
AC093802.1	ENSG00000220256	lncRNA
RNA5SP465	ENSG00000212497	rRNA_pseudogene
DUX4L5	ENSG00000280799	unprocessed_pseudogene
AC093249.6	ENSG00000261840	lncRNA	0.898	0.651-1.240	0.514305
WASH4P	ENSG00000234769	unprocessed_pseudogene	0.888	0.644-1.226	0.471195
RNU6-175P	ENSG00000252705	snRNA
RNU6-428P	ENSG00000199812	snRNA
ERAL1	ENSG00000132591	protein_coding	1.682	1.212-2.334	0.00186901
AL031710.1	ENSG00000261399	lncRNA
PHKBP2	ENSG00000258467	unprocessed_pseudogene
AC107015.1	ENSG00000241815	processed_pseudogene
VPS26A	ENSG00000122958	protein_coding	1.682	1.208-2.343	0.00209836
HCG27	ENSG00000206344	lncRNA	1.163	0.841-1.609	0.362351
AL132655.4	ENSG00000274491	misc_RNA
RN7SL521P	ENSG00000240877	misc_RNA	0.949	0.688-1.310	0.750631
AC139768.1	ENSG00000278126	lncRNA	0.940	0.682-1.295	0.703646
AC091819.2	ENSG00000253713	lncRNA
AC079298.1	ENSG00000278981	lncRNA
SHMT2	ENSG00000182199	protein_coding	1.681	1.207-2.342	0.00211964
MTND4P8	ENSG00000248548	unprocessed_pseudogene
NOL11	ENSG00000130935	protein_coding	1.680	1.211-2.330	0.00187629
PRDX6	ENSG00000117592	protein_coding	1.680	1.210-2.332	0.00195073
FOXD2-AS1	ENSG00000237424	lncRNA	1.604	1.154-2.228	0.00485864
DNAJA1P6	ENSG00000228045	processed_pseudogene
SMARCD2	ENSG00000108604	protein_coding	1.679	1.209-2.330	0.0019627
TOM1L1	ENSG00000141198	protein_coding	1.678	1.204-2.339	0.00223194
AC008555.6	ENSG00000280106	TEC	0.836	0.606-1.153	0.274871
AC009220.1	ENSG00000228360	processed_pseudogene	1.080	0.783-1.490	0.637982
MTND1P11	ENSG00000228166	unprocessed_pseudogene
AC138869.1	ENSG00000260414	processed_pseudogene
C9orf72	ENSG00000147894	protein_coding	1.676	1.198-2.345	0.00259402
SEC61G	ENSG00000132432	protein_coding	1.675	1.211-2.318	0.00184565
OR2U2P	ENSG00000242524	unprocessed_pseudogene
MTATP6P26	ENSG00000236878	processed_pseudogene	0.938	0.680-1.293	0.694132
KPNA2	ENSG00000182481	protein_coding	1.673	1.207-2.319	0.00198478
AL136369.2	ENSG00000231496	lncRNA
LINC02301	ENSG00000258743	lncRNA
NINJ1	ENSG00000131669	protein_coding	1.672	1.204-2.322	0.00213661
GOT2	ENSG00000125166	protein_coding	1.672	1.205-2.319	0.0021018
MRPL45	ENSG00000278845	protein_coding	1.671	1.203-2.322	0.00217968
LINC01429	ENSG00000227964	lncRNA	1.118	0.811-1.541	0.497118
HSP90AA1	ENSG00000080824	protein_coding	1.671	1.204-2.319	0.00213815
AC068620.1	ENSG00000269921	lncRNA	1.108	0.802-1.529	0.535123
ADIRF-AS1	ENSG00000272734	lncRNA	0.922	0.668-1.271	0.618102
TRIM37	ENSG00000108395	protein_coding	1.668	1.197-2.324	0.00249111
MIR378D1	ENSG00000263631	miRNA
MTATP6P19	ENSG00000228316	processed_pseudogene
OFD1P4Y	ENSG00000229406	unprocessed_pseudogene
AC006001.2	ENSG00000226824	lncRNA	1.224	0.886-1.692	0.219424
GRB14	ENSG00000115290	protein_coding	1.668	1.200-2.318	0.00230427
AL589987.1	ENSG00000230707	processed_pseudogene
EIF1P5	ENSG00000266563	unprocessed_pseudogene	0.738	0.535-1.019	0.064787
TMEM97	ENSG00000109084	protein_coding	1.668	1.196-2.327	0.00257485
DAP3P1	ENSG00000225082	unprocessed_pseudogene
TOLLIP-AS1	ENSG00000255153	lncRNA	0.804	0.582-1.110	0.185103
AC009065.8	ENSG00000261663	lncRNA	1.279	0.923-1.773	0.139496
NOC2L	ENSG00000188976	protein_coding	1.667	1.199-2.318	0.00239024
PPIC-AS1	ENSG00000249996	lncRNA	0.843	0.610-1.166	0.303048
AC011396.1	ENSG00000248842	lncRNA
AC139143.1	ENSG00000230080	processed_pseudogene	0.741	0.537-1.023	0.0681672
AC067817.2	ENSG00000253829	lncRNA	0.837	0.607-1.155	0.279044
RPS24	ENSG00000138326	protein_coding	1.666	1.203-2.306	0.0020992
JMJD6	ENSG00000070495	protein_coding	1.666	1.196-2.321	0.00253358
TFDP1	ENSG00000198176	protein_coding	1.666	1.203-2.306	0.00210519
U3	ENSG00000212211	snoRNA
VN1R7P	ENSG00000275592	processed_pseudogene
AC034234.1	ENSG00000248935	lncRNA
LRRC8A	ENSG00000136802	protein_coding	1.664	1.201-2.305	0.00221874
KRT8P10	ENSG00000231203	processed_pseudogene	0.986	0.715-1.361	0.933549
AC133473.1	ENSG00000236489	processed_pseudogene
RNU7-90P	ENSG00000238731	snRNA
MRPS7	ENSG00000125445	protein_coding	1.664	1.196-2.316	0.00251678
AC007274.2	ENSG00000236690	unprocessed_pseudogene
UBE2O	ENSG00000175931	protein_coding	1.663	1.197-2.312	0.00245945
MESD	ENSG00000117899	protein_coding	1.663	1.202-2.301	0.00213082
ASS1P2	ENSG00000223922	processed_pseudogene	0.933	0.676-1.287	0.67215
AC022690.1	ENSG00000254425	processed_pseudogene
CEP70	ENSG00000114107	protein_coding	1.662	1.194-2.312	0.0025746
AC093801.2	ENSG00000248480	processed_pseudogene
IGHV1-12	ENSG00000254174	IG_V_pseudogene	0.877	0.635-1.213	0.42905
RN7SL193P	ENSG00000239679	misc_RNA
AC245128.2	ENSG00000228790	unprocessed_pseudogene
KRT8P50	ENSG00000260799	processed_pseudogene	1.082	0.785-1.492	0.629486
HOXC6	ENSG00000197757	protein_coding	1.661	1.189-2.319	0.0029228
ADH5	ENSG00000197894	protein_coding	1.660	1.197-2.301	0.00236057
PPIAP27	ENSG00000234363	processed_pseudogene
AC103592.1	ENSG00000223905	processed_pseudogene
HMGA1	ENSG00000137309	protein_coding	1.660	1.195-2.307	0.00251364
AL049874.2	ENSG00000244756	processed_pseudogene
C2orf76	ENSG00000186132	protein_coding	1.659	1.194-2.305	0.00256565
AC015878.2	ENSG00000265948	lncRNA
GRAMD4P8	ENSG00000270930	processed_pseudogene
AC120024.4	ENSG00000279273	TEC
CCT8	ENSG00000156261	protein_coding	1.659	1.193-2.306	0.00262093
AC073257.1	ENSG00000232140	lncRNA
SPON1-AS1	ENSG00000254418	lncRNA	0.733	0.529-1.017	0.063123
CETN3	ENSG00000153140	protein_coding	1.657	1.193-2.300	0.00256749
CHMP1B2P	ENSG00000278530	transcribed_unitary_pseudogene	0.785	0.569-1.082	0.138847
AC068787.1	ENSG00000279952	TEC
SRGAP2-AS1	ENSG00000230806	lncRNA
BTBD16	ENSG00000138152	protein_coding	1.656	1.196-2.294	0.00239636
C22orf39	ENSG00000242259	protein_coding	1.656	1.193-2.298	0.00257309
TMEM242	ENSG00000215712	protein_coding	1.656	1.196-2.294	0.00241038
LIF	ENSG00000128342	protein_coding	1.656	1.187-2.310	0.00295487
NHLRC3	ENSG00000188811	protein_coding	1.656	1.194-2.296	0.00251864
AL162724.2	ENSG00000235204	lncRNA	1.120	0.811-1.547	0.490846
TXNRD1	ENSG00000198431	protein_coding	1.655	1.190-2.302	0.0027794
NDUFV3	ENSG00000160194	protein_coding	1.654	1.194-2.290	0.00244254
AC137675.1	ENSG00000232167	processed_pseudogene
MIR6131	ENSG00000277073	miRNA
AC008267.6	ENSG00000244657	transcribed_unprocessed_pseudogene
AC068308.1	ENSG00000241231	lncRNA
LINC02747	ENSG00000255774	lncRNA	0.885	0.642-1.221	0.457672
PSMD3	ENSG00000108344	protein_coding	1.653	1.188-2.300	0.00284716
RPL7P22	ENSG00000226544	processed_pseudogene	0.839	0.609-1.157	0.284856
RNA5SP442	ENSG00000201920	rRNA_pseudogene
TIPRL	ENSG00000143155	protein_coding	1.652	1.192-2.289	0.00256291
AL772337.3	ENSG00000234460	transcribed_unprocessed_pseudogene
MMAB	ENSG00000139428	protein_coding	1.650	1.191-2.286	0.0025915
CENPBD1P1	ENSG00000213753	transcribed_processed_pseudogene	1.335	0.967-1.842	0.0790723
C2orf27A	ENSG00000197927	transcribed_unprocessed_pseudogene	1.314	0.946-1.825	0.103819
RNU6ATAC25P	ENSG00000221725	snRNA
WWC2-AS2	ENSG00000251359	lncRNA	1.014	0.735-1.398	0.93275
HMGB1P46	ENSG00000254146	processed_pseudogene
AC109329.1	ENSG00000253346	processed_pseudogene
ABHD18	ENSG00000164074	protein_coding	1.649	1.191-2.284	0.00261253
TMEM14B	ENSG00000137210	protein_coding	1.649	1.188-2.289	0.00278609
H1-5	ENSG00000184357	protein_coding	1.649	1.191-2.282	0.00258564
LINC02826	ENSG00000275212	lncRNA
RN7SL446P	ENSG00000244544	misc_RNA
AC079945.2	ENSG00000277250	misc_RNA
HMGB2	ENSG00000164104	protein_coding	1.647	1.190-2.279	0.00260496
MIR4740	ENSG00000266392	miRNA	1.046	0.759-1.441	0.784883
AL033527.2	ENSG00000261798	lncRNA	0.892	0.646-1.231	0.486879
SNAPC3	ENSG00000164975	protein_coding	1.647	1.186-2.286	0.00287801
CRYGN	ENSG00000127377	protein_coding	1.647	1.189-2.282	0.00266301
PPIAP16	ENSG00000213509	processed_pseudogene	1.022	0.741-1.411	0.892391
AL662844.3	ENSG00000271821	lncRNA	1.004	0.726-1.386	0.98249
AC087857.1	ENSG00000229642	lncRNA
TBC1D2	ENSG00000095383	protein_coding	1.647	1.188-2.282	0.0027569
AC061997.1	ENSG00000251838	snoRNA
RN7SL648P	ENSG00000265727	misc_RNA
LINC01730	ENSG00000275491	lncRNA	0.883	0.640-1.217	0.447148
RNU6-1045P	ENSG00000252130	snRNA
AC110774.1	ENSG00000279013	TEC
SHH	ENSG00000164690	protein_coding	1.647	1.184-2.291	0.00304856
AL359258.3	ENSG00000280186	TEC	0.789	0.571-1.089	0.149626
AC104316.2	ENSG00000259631	lncRNA
CENPA	ENSG00000115163	protein_coding	1.646	1.189-2.279	0.00269613
RN7SL714P	ENSG00000241757	misc_RNA
AP001207.1	ENSG00000253153	processed_pseudogene
TRMT61B	ENSG00000171103	protein_coding	1.646	1.182-2.293	0.00317518
ARHGEF5	ENSG00000050327	protein_coding	1.646	1.184-2.288	0.00302939
AC008079.1	ENSG00000280007	lncRNA	0.884	0.640-1.219	0.451531
MTND4P24	ENSG00000232177	processed_pseudogene	1.064	0.770-1.469	0.707017
AC244100.3	ENSG00000275944	lncRNA
Y_RNA	ENSG00000201683	misc_RNA
AL035411.1	ENSG00000185839	processed_pseudogene	1.107	0.801-1.530	0.538527
AL157944.1	ENSG00000233290	lncRNA
DSCR4-IT1	ENSG00000223608	lncRNA
HMGN2P10	ENSG00000231261	processed_pseudogene
PNO1	ENSG00000115946	protein_coding	1.646	1.188-2.282	0.00275216
RLIMP1	ENSG00000229456	processed_pseudogene
COPS5P1	ENSG00000213187	processed_pseudogene
Y_RNA	ENSG00000207176	misc_RNA
MIR129-2	ENSG00000199077	miRNA
MRPS6	ENSG00000243927	protein_coding	1.646	1.183-2.290	0.00312133
AC011506.1	ENSG00000242411	processed_pseudogene	0.863	0.625-1.191	0.370009
ZCCHC10	ENSG00000155329	protein_coding	1.645	1.185-2.284	0.00292946
AL049861.1	ENSG00000270507	processed_pseudogene
AIG1	ENSG00000146416	protein_coding	1.645	1.188-2.278	0.00271004
LTA4H	ENSG00000111144	protein_coding	1.645	1.184-2.285	0.00301361
DDX18	ENSG00000088205	protein_coding	1.644	1.181-2.289	0.00324739
ECD	ENSG00000122882	protein_coding	1.642	1.181-2.283	0.00321536
AP000542.3	ENSG00000280341	lncRNA
FRK	ENSG00000111816	protein_coding	1.642	1.179-2.289	0.00338563
MRPS5	ENSG00000144029	protein_coding	1.642	1.184-2.276	0.00294448
GNPDA1	ENSG00000113552	protein_coding	1.640	1.181-2.277	0.00316992
AC119150.1	ENSG00000249916	lncRNA	1.381	0.997-1.913	0.0521837
AC099791.2	ENSG00000271200	lncRNA	0.890	0.644-1.231	0.482402
Metazoa_SRP	ENSG00000276669	misc_RNA
AP001468.1	ENSG00000228404	lncRNA
AC008662.2	ENSG00000253538	lncRNA
MIR6720	ENSG00000275859	miRNA
AC020703.1	ENSG00000249309	lncRNA
LONP1	ENSG00000196365	protein_coding	1.640	1.179-2.282	0.00333526
AP002992.1	ENSG00000255236	lncRNA
MTND4P31	ENSG00000235382	processed_pseudogene
CCDC169	ENSG00000242715	protein_coding	1.640	1.184-2.271	0.00291439
CYCS	ENSG00000172115	protein_coding	1.640	1.181-2.279	0.00316436
ADAM20P2	ENSG00000248574	processed_pseudogene
USP3-AS1	ENSG00000259248	lncRNA	1.149	0.829-1.593	0.403633
IGLC7	ENSG00000211685	IG_C_gene	0.695	0.501-0.963	0.0288991
AC078899.3	ENSG00000268620	unprocessed_pseudogene
MIR516A2	ENSG00000207620	miRNA
RSL24D1	ENSG00000137876	protein_coding	1.640	1.185-2.270	0.00286608
TMEM177	ENSG00000144120	protein_coding	1.640	1.180-2.279	0.0032459
RNU6-919P	ENSG00000252540	snRNA
LINC01548	ENSG00000229086	lncRNA
RPS13P2	ENSG00000228929	processed_pseudogene	0.935	0.678-1.290	0.683971
RPL31P9	ENSG00000264054	processed_pseudogene
LINC00395	ENSG00000231061	lncRNA
LRPPRC	ENSG00000138095	protein_coding	1.639	1.179-2.279	0.00331088
IGHV3-74	ENSG00000224650	IG_V_gene	0.854	0.618-1.179	0.337086
AL162425.1	ENSG00000236461	lncRNA
EIF4A2	ENSG00000156976	protein_coding	1.639	1.174-2.290	0.00373504
ABHD17AP4	ENSG00000229107	processed_pseudogene	1.095	0.794-1.509	0.580539
TRAV5	ENSG00000211779	TR_V_gene	0.613	0.443-0.849	0.00324373
TMEM192	ENSG00000170088	protein_coding	1.638	1.183-2.269	0.00295931
AC011487.1	ENSG00000213777	transcribed_processed_pseudogene	1.006	0.726-1.393	0.972612
LINC01874	ENSG00000223985	lncRNA
TSN	ENSG00000211460	protein_coding	1.637	1.179-2.274	0.00327816
KDM4C	ENSG00000107077	protein_coding	1.637	1.180-2.271	0.00317027
ATP5PO	ENSG00000241837	protein_coding	1.636	1.179-2.270	0.00324647
SERF1AP1	ENSG00000250813	processed_pseudogene
ZFP91P1	ENSG00000274010	processed_pseudogene
AC091489.2	ENSG00000260933	processed_pseudogene
AIFM1	ENSG00000156709	protein_coding	1.636	1.182-2.265	0.00299608
DLGAP1-AS4	ENSG00000263878	lncRNA
LCT-AS1	ENSG00000226806	lncRNA	0.643	0.465-0.891	0.00788685
ZDHHC20P3	ENSG00000255460	processed_pseudogene
AC008736.2	ENSG00000267567	lncRNA	0.984	0.713-1.359	0.923113
AC010387.1	ENSG00000250694	lncRNA
RN7SL177P	ENSG00000242976	misc_RNA
LINC01771	ENSG00000225675	lncRNA	0.862	0.624-1.189	0.364768
AC093890.1	ENSG00000249741	processed_pseudogene	0.797	0.577-1.101	0.168458
RNY1P5	ENSG00000206617	misc_RNA
SNORA72	ENSG00000207249	snoRNA
AC091027.2	ENSG00000266586	lncRNA
AC103808.1	ENSG00000264212	lncRNA
NUDT7	ENSG00000140876	protein_coding	1.635	1.179-2.267	0.00323013
RNVU1-24	ENSG00000201699	snRNA
BABAM2	ENSG00000158019	protein_coding	1.635	1.170-2.283	0.00395594
ELOCP13	ENSG00000225716	processed_pseudogene
RN7SKP132	ENSG00000251810	misc_RNA
PPAT	ENSG00000128059	protein_coding	1.635	1.181-2.264	0.00308774
RNU4-73P	ENSG00000200034	snRNA
AC108706.1	ENSG00000277746	processed_pseudogene
PDCL	ENSG00000136940	protein_coding	1.634	1.177-2.267	0.00332722
RNU7-105P	ENSG00000251919	snRNA
RPS6P16	ENSG00000243250	processed_pseudogene	1.006	0.730-1.388	0.968591
AP005328.1	ENSG00000272461	lncRNA
ATP5MC3	ENSG00000154518	protein_coding	1.634	1.176-2.271	0.00341473
CTTN	ENSG00000085733	protein_coding	1.633	1.179-2.263	0.00318133
AL035410.2	ENSG00000271419	processed_pseudogene
DDX55P1	ENSG00000270863	processed_pseudogene
MRPL58	ENSG00000167862	protein_coding	1.633	1.178-2.264	0.00324743
MIR548C	ENSG00000207546	miRNA
FOXO1B	ENSG00000214295	processed_pseudogene
PSMC4	ENSG00000013275	protein_coding	1.633	1.174-2.271	0.003555
RNA5SP237	ENSG00000222346	rRNA_pseudogene
AP003031.3	ENSG00000254814	lncRNA	0.856	0.621-1.181	0.343464
TPI1P4	ENSG00000225455	processed_pseudogene
CD164	ENSG00000135535	protein_coding	1.633	1.178-2.265	0.00328155
AL117382.3	ENSG00000233376	lncRNA
ATP5F1E	ENSG00000124172	protein_coding	1.633	1.179-2.260	0.00312768
LINC01299	ENSG00000254081	lncRNA
ACP6	ENSG00000162836	protein_coding	1.632	1.170-2.275	0.00388118
BRD9P2	ENSG00000249908	transcribed_unprocessed_pseudogene	1.066	0.773-1.469	0.696196
RN7SL150P	ENSG00000240626	misc_RNA
RN7SKP7	ENSG00000222472	misc_RNA
FAM86C1P	ENSG00000158483	transcribed_unprocessed_pseudogene	1.298	0.939-1.793	0.113969
HNRNPA1P40	ENSG00000212961	processed_pseudogene	1.024	0.743-1.411	0.885874
RAN	ENSG00000132341	protein_coding	1.631	1.175-2.262	0.00342565
AL021578.1	ENSG00000275894	lncRNA	0.980	0.710-1.353	0.901281
AP001610.3	ENSG00000232806	lncRNA
ALG3	ENSG00000214160	protein_coding	1.631	1.172-2.272	0.00376614
AP002512.1	ENSG00000254411	processed_pseudogene
AP006565.1	ENSG00000265737	lncRNA
AC107074.1	ENSG00000249184	lncRNA
SSB	ENSG00000138385	protein_coding	1.631	1.177-2.259	0.00325967
AC009145.3	ENSG00000260694	lncRNA
AL354794.2	ENSG00000236998	processed_pseudogene
MRPL47	ENSG00000136522	protein_coding	1.630	1.172-2.266	0.00367366
AC104333.2	ENSG00000236317	processed_pseudogene
WDR45BP1	ENSG00000265574	processed_pseudogene	0.844	0.613-1.164	0.301668
LINC01776	ENSG00000226053	lncRNA
AL139130.1	ENSG00000237390	lncRNA	0.827	0.599-1.140	0.24619
WDR43	ENSG00000163811	protein_coding	1.629	1.175-2.258	0.00339942
MLXIPL	ENSG00000009950	protein_coding	1.628	1.170-2.264	0.0038322
SNCA-AS1	ENSG00000247775	lncRNA
ATG12	ENSG00000145782	protein_coding	1.627	1.171-2.261	0.00372202
PSMB3P2	ENSG00000235444	processed_pseudogene
Y_RNA	ENSG00000200883	misc_RNA
LINC02481	ENSG00000246526	lncRNA	0.745	0.539-1.028	0.0729985
AL049636.1	ENSG00000236674	processed_pseudogene
RNA5S10	ENSG00000199910	rRNA
RNU6-464P	ENSG00000253026	snRNA
AC244502.3	ENSG00000259042	lncRNA
ESD	ENSG00000139684	protein_coding	1.627	1.175-2.252	0.00336699
AC091812.2	ENSG00000273720	processed_pseudogene	0.876	0.635-1.208	0.418764
SNORD42	ENSG00000202440	snoRNA
NDUFB5	ENSG00000136521	protein_coding	1.626	1.168-2.263	0.00398836
AC020656.2	ENSG00000274979	lncRNA	0.814	0.590-1.125	0.212931
LSM5	ENSG00000106355	protein_coding	1.626	1.171-2.257	0.003712
RN7SL802P	ENSG00000277506	misc_RNA
CNDP1	ENSG00000150656	protein_coding	1.625	1.174-2.251	0.00343601
SPRYD7	ENSG00000123178	protein_coding	1.625	1.173-2.251	0.00347293
RNU6-1307P	ENSG00000212314	snRNA
IGHJ1P	ENSG00000227335	IG_J_pseudogene
LINC01219	ENSG00000232987	lncRNA
PRKAG2-AS1	ENSG00000239911	lncRNA	1.347	0.974-1.863	0.07185
LINC01994	ENSG00000241098	lncRNA
ARL6IP1	ENSG00000170540	protein_coding	1.623	1.169-2.254	0.00382984
SAA4	ENSG00000148965	protein_coding	1.623	1.171-2.248	0.00359895
COX6CP17	ENSG00000235141	processed_pseudogene
AC003101.3	ENSG00000278977	TEC
AL121929.1	ENSG00000226431	lncRNA
MIR638	ENSG00000207972	miRNA
ERH	ENSG00000100632	protein_coding	1.623	1.173-2.245	0.0034607
AL365440.1	ENSG00000231434	processed_pseudogene	1.342	0.972-1.852	0.0741854
AC099494.1	ENSG00000279410	TEC
AC004233.2	ENSG00000272079	lncRNA	1.044	0.755-1.443	0.793562
CNTN5	ENSG00000149972	protein_coding	1.621	1.166-2.255	0.0040885
AC023866.2	ENSG00000254222	lncRNA
PRELID2	ENSG00000186314	protein_coding	1.621	1.165-2.255	0.00414739
POLE3	ENSG00000148229	protein_coding	1.620	1.169-2.245	0.00371871
MAD2L1	ENSG00000164109	protein_coding	1.619	1.168-2.243	0.00380211
INSIG2	ENSG00000125629	protein_coding	1.619	1.162-2.254	0.00436001
PLS1	ENSG00000120756	protein_coding	1.619	1.162-2.256	0.00440085
NPM1P19	ENSG00000223864	processed_pseudogene	1.209	0.874-1.672	0.252073
LSM12	ENSG00000161654	protein_coding	1.619	1.167-2.246	0.00392989
RNU6-18P	ENSG00000207257	snRNA
TAF7	ENSG00000178913	protein_coding	1.619	1.163-2.253	0.00429197
MRPL18	ENSG00000112110	protein_coding	1.618	1.161-2.254	0.00445065
MIR548AM	ENSG00000265144	miRNA
BID	ENSG00000015475	protein_coding	1.618	1.169-2.241	0.00375214
MIR574	ENSG00000207944	miRNA
KCNH7	ENSG00000184611	protein_coding	1.617	1.163-2.250	0.00427856
AC012506.2	ENSG00000223634	lncRNA
AC007557.2	ENSG00000231597	lncRNA
MAP2K1	ENSG00000169032	protein_coding	1.617	1.167-2.239	0.00385247
CNNM3	ENSG00000168763	protein_coding	1.617	1.159-2.256	0.0046975
VDAC1	ENSG00000213585	protein_coding	1.617	1.165-2.243	0.00402579
FANCE	ENSG00000112039	protein_coding	1.616	1.157-2.257	0.00483611
SNORD114-6	ENSG00000201263	snoRNA
AC098851.1	ENSG00000250990	lncRNA	0.970	0.704-1.337	0.852957
UTP18	ENSG00000011260	protein_coding	1.616	1.165-2.241	0.0040453
AC087499.6	ENSG00000264874	processed_pseudogene
MIR569	ENSG00000207963	miRNA
EMC4	ENSG00000128463	protein_coding	1.616	1.167-2.239	0.00389778
TMED10	ENSG00000170348	protein_coding	1.616	1.165-2.241	0.00403908
RNA5-8SP7	ENSG00000200313	rRNA_pseudogene
MRPL39	ENSG00000154719	protein_coding	1.615	1.164-2.241	0.00411589
IGLC3	ENSG00000211679	IG_C_gene	0.773	0.560-1.068	0.118458
TRAJ36	ENSG00000276699	TR_J_gene
IWS1	ENSG00000163166	protein_coding	1.615	1.166-2.237	0.00392954
LINC01686	ENSG00000261504	lncRNA	1.210	0.877-1.670	0.246687
RNU6-78P	ENSG00000199767	snRNA
DUX4L11	ENSG00000278761	unprocessed_pseudogene
AC015712.1	ENSG00000232386	lncRNA	1.079	0.783-1.487	0.640406
AC137803.1	ENSG00000277770	unprocessed_pseudogene
AL022316.1	ENSG00000230107	lncRNA	1.052	0.764-1.450	0.755264
AC008738.4	ENSG00000267714	lncRNA
NPM1	ENSG00000181163	protein_coding	1.615	1.156-2.256	0.00494095
U8	ENSG00000212144	snoRNA
MIR3117	ENSG00000264720	miRNA
ABCB7	ENSG00000131269	protein_coding	1.615	1.165-2.239	0.00401904
Z98742.1	ENSG00000230248	lncRNA
MRPL20-AS1	ENSG00000224870	lncRNA	1.148	0.833-1.584	0.398593
RWDD2B	ENSG00000156253	protein_coding	1.614	1.159-2.247	0.00456929
PTTG1IP	ENSG00000183255	protein_coding	1.614	1.164-2.238	0.0041287
AC091946.2	ENSG00000272130	lncRNA
MIR217	ENSG00000207548	miRNA
PPP1R3F	ENSG00000049769	protein_coding	1.613	1.167-2.229	0.00382508
RN7SL49P	ENSG00000265802	misc_RNA	1.250	0.902-1.732	0.179729
BNIP3P32	ENSG00000268830	processed_pseudogene
ITFG1-AS1	ENSG00000260281	lncRNA	1.011	0.731-1.397	0.948015
FAM104A	ENSG00000133193	protein_coding	1.613	1.162-2.241	0.00432651
TMEM144	ENSG00000164124	protein_coding	1.612	1.164-2.232	0.00403222
USP9YP34	ENSG00000233378	unprocessed_pseudogene
Z98949.2	ENSG00000232464	lncRNA
AL162386.2	ENSG00000234740	lncRNA
AL606490.5	ENSG00000231603	processed_pseudogene
PPP2CA	ENSG00000113575	protein_coding	1.612	1.160-2.242	0.00450663
SIL1	ENSG00000120725	protein_coding	1.612	1.165-2.232	0.00399547
EIF4H	ENSG00000106682	protein_coding	1.611	1.162-2.233	0.00422565
SYPL1	ENSG00000008282	protein_coding	1.611	1.162-2.234	0.00423504
HNRNPC	ENSG00000092199	protein_coding	1.611	1.164-2.230	0.00406457
MTHFS	ENSG00000136371	protein_coding	1.611	1.164-2.229	0.00404668
ULK4P1	ENSG00000261279	transcribed_unprocessed_pseudogene
GTF2A2	ENSG00000140307	protein_coding	1.611	1.162-2.232	0.00419992
RN7SL144P	ENSG00000242559	misc_RNA
SDHB	ENSG00000117118	protein_coding	1.611	1.153-2.250	0.00519587
ARMCX5	ENSG00000125962	protein_coding	1.611	1.162-2.232	0.00419696
TRAJ23	ENSG00000211866	TR_J_gene
RPL32P31	ENSG00000213128	processed_pseudogene	1.126	0.814-1.557	0.474687
TCEAL5	ENSG00000204065	protein_coding	1.610	1.155-2.245	0.00496219
RNU6-940P	ENSG00000200303	snRNA
SSR4	ENSG00000180879	protein_coding	1.610	1.162-2.230	0.00424299
Y_RNA	ENSG00000201501	misc_RNA
RPL19P14	ENSG00000240870	processed_pseudogene
AP002392.1	ENSG00000256098	processed_pseudogene
ODR4	ENSG00000157181	protein_coding	1.610	1.154-2.246	0.00502362
AP002518.1	ENSG00000256195	lncRNA
LINC01562	ENSG00000203356	lncRNA	1.019	0.738-1.406	0.910092
AC021146.8	ENSG00000251236	unprocessed_pseudogene
AL121757.2	ENSG00000266908	lncRNA
AC079340.2	ENSG00000251377	lncRNA	0.897	0.650-1.240	0.511545
DDX50	ENSG00000107625	protein_coding	1.609	1.155-2.240	0.00488885
RNU6-461P	ENSG00000201065	snRNA
TMEM199	ENSG00000244045	protein_coding	1.609	1.157-2.237	0.004673
FAM205BP	ENSG00000257198	transcribed_unprocessed_pseudogene
LINC02618	ENSG00000242104	transcribed_unitary_pseudogene
MIR6737	ENSG00000276584	miRNA
ARPC3P5	ENSG00000214027	processed_pseudogene	0.987	0.716-1.360	0.935122
AC012366.1	ENSG00000278060	lncRNA
AL391416.1	ENSG00000219951	processed_pseudogene	1.264	0.916-1.745	0.154125
HNF4G	ENSG00000164749	protein_coding	1.608	1.159-2.232	0.00449262
AC244131.1	ENSG00000256657	unprocessed_pseudogene
IGHV1OR15-3	ENSG00000271288	IG_V_pseudogene
AC017053.1	ENSG00000234275	lncRNA
AL138767.2	ENSG00000223761	lncRNA
RNU4-22P	ENSG00000222990	snRNA
AC011491.2	ENSG00000269444	lncRNA
IGLVV-66	ENSG00000254075	IG_V_pseudogene
RNU6-787P	ENSG00000206759	snRNA
EEF1A1P11	ENSG00000228502	processed_pseudogene	1.201	0.867-1.662	0.270417
CDRT15P1	ENSG00000141028	unprocessed_pseudogene	0.674	0.487-0.933	0.0175614
AC073188.6	ENSG00000268181	lncRNA
ALG3P1	ENSG00000251568	processed_pseudogene
SOD1	ENSG00000142168	protein_coding	1.608	1.162-2.227	0.00421193
MTND2P5	ENSG00000224354	processed_pseudogene
AC027228.1	ENSG00000259474	lncRNA
LINC01592	ENSG00000253658	lncRNA	1.548	1.115-2.149	0.00903594
AC011195.1	ENSG00000266561	processed_pseudogene
AL136985.1	ENSG00000231740	lncRNA
BECN1	ENSG00000126581	protein_coding	1.608	1.158-2.232	0.00455808
YEATS4	ENSG00000127337	protein_coding	1.608	1.156-2.237	0.00476446
RPL9P31	ENSG00000239659	processed_pseudogene
AC009704.2	ENSG00000276934	lncRNA	1.061	0.768-1.464	0.719611
RCE1	ENSG00000173653	protein_coding	1.608	1.161-2.226	0.00423653
AC006042.1	ENSG00000227719	lncRNA	0.749	0.540-1.039	0.0830018
AC244636.2	ENSG00000233139	processed_pseudogene
M6PR	ENSG00000003056	protein_coding	1.607	1.152-2.243	0.00524096
AL008636.1	ENSG00000280224	lncRNA
CTNNA1P1	ENSG00000249026	processed_pseudogene	0.970	0.702-1.340	0.854046
AP003122.2	ENSG00000254971	lncRNA
Y_RNA	ENSG00000239180	misc_RNA
RPL9	ENSG00000163682	protein_coding	1.606	1.160-2.225	0.00436983
LINC01620	ENSG00000168746	lncRNA
GDE1	ENSG00000006007	protein_coding	1.606	1.159-2.227	0.0044413
FAM207BP	ENSG00000228797	processed_pseudogene	1.481	1.073-2.046	0.0170419
Y_RNA	ENSG00000206717	misc_RNA
AC090515.5	ENSG00000259402	lncRNA
GALNT12	ENSG00000119514	protein_coding	1.605	1.151-2.238	0.0052637
LINC01036	ENSG00000230426	lncRNA
GNB1L	ENSG00000185838	protein_coding	1.605	1.160-2.222	0.0043454
STK26	ENSG00000134602	protein_coding	1.605	1.156-2.228	0.00474139
AC147055.4	ENSG00000251101	processed_pseudogene
AC104417.2	ENSG00000261710	lncRNA
LINC02281	ENSG00000257748	lncRNA
PGAM1P3	ENSG00000230274	processed_pseudogene
PCID2	ENSG00000126226	protein_coding	1.604	1.159-2.220	0.0043579
AIDAP2	ENSG00000251429	transcribed_processed_pseudogene	1.092	0.792-1.505	0.59219
AC130324.1	ENSG00000263531	lncRNA	0.845	0.613-1.166	0.305878
CCNYL5	ENSG00000230039	processed_pseudogene
CASP3	ENSG00000164305	protein_coding	1.604	1.159-2.219	0.00433322
SLC25A3	ENSG00000075415	protein_coding	1.603	1.153-2.228	0.00501613
RPL21P11	ENSG00000242571	processed_pseudogene	1.331	0.965-1.836	0.0816257
AC093297.2	ENSG00000272335	lncRNA	1.462	1.050-2.035	0.024345
ERVMER34-1	ENSG00000226887	protein_coding	1.603	1.149-2.236	0.00546962
AL161756.2	ENSG00000271511	processed_pseudogene
RNA5SP183	ENSG00000199322	rRNA_pseudogene
FBXO22	ENSG00000167196	protein_coding	1.603	1.153-2.229	0.00501236
RPL29P2	ENSG00000240480	transcribed_processed_pseudogene	1.237	0.897-1.706	0.194305
FTL	ENSG00000087086	protein_coding	1.602	1.156-2.218	0.00458745
PDCL3	ENSG00000115539	protein_coding	1.602	1.152-2.227	0.00503717
AC074344.2	ENSG00000250180	lncRNA
AC079140.4	ENSG00000251535	processed_pseudogene
DNAJB5P1	ENSG00000230335	processed_pseudogene
ATP5F1AP10	ENSG00000277297	processed_pseudogene
RN7SKP297	ENSG00000223202	misc_RNA
HMGB1P30	ENSG00000244089	processed_pseudogene
MT-RNR1	ENSG00000211459	Mt_rRNA	0.971	0.704-1.338	0.854908
AC097505.1	ENSG00000272995	lncRNA	1.315	0.951-1.816	0.0973098
Z97353.1	ENSG00000231369	processed_pseudogene	0.965	0.699-1.332	0.827045
AC024132.2	ENSG00000251080	lncRNA
MTND3P5	ENSG00000251353	unprocessed_pseudogene
FRRS1	ENSG00000156869	protein_coding	1.602	1.150-2.232	0.00532206
DDX56	ENSG00000136271	protein_coding	1.601	1.158-2.216	0.00446254
SKP1P1	ENSG00000231234	transcribed_processed_pseudogene	1.029	0.746-1.420	0.861147
TTTY6	ENSG00000131538	lncRNA
AC131956.1	ENSG00000250034	lncRNA
AC006115.1	ENSG00000268407	processed_pseudogene
HDAC2	ENSG00000196591	protein_coding	1.601	1.150-2.229	0.00528188
LINC02012	ENSG00000272989	lncRNA	1.270	0.920-1.753	0.145678
AL359643.2	ENSG00000271978	lncRNA	1.178	0.850-1.631	0.325043
PLEKHM1P1	ENSG00000214176	transcribed_unprocessed_pseudogene	1.080	0.783-1.491	0.63883
WHAMM	ENSG00000156232	protein_coding	1.601	1.156-2.216	0.00459176
RNU6-188P	ENSG00000201077	snRNA
CFDP1	ENSG00000153774	protein_coding	1.601	1.151-2.226	0.00514946
CORO2A	ENSG00000106789	protein_coding	1.601	1.151-2.226	0.00515904
Y_RNA	ENSG00000200842	misc_RNA
HNRNPL	ENSG00000104824	protein_coding	1.600	1.156-2.216	0.00464558
INTS7	ENSG00000143493	protein_coding	1.600	1.153-2.219	0.00491514
GATC	ENSG00000257218	protein_coding	1.600	1.155-2.216	0.00471432
MRPL19	ENSG00000115364	protein_coding	1.600	1.154-2.218	0.00478548
AC005674.1	ENSG00000250413	lncRNA	0.916	0.664-1.264	0.591811
RPS10	ENSG00000124614	protein_coding	1.599	1.157-2.210	0.00450158
NPM3	ENSG00000107833	protein_coding	1.598	1.153-2.214	0.0048752
AC021736.1	ENSG00000253735	lncRNA
COA1	ENSG00000106603	protein_coding	1.597	1.145-2.226	0.0058106
RN7SL843P	ENSG00000239547	misc_RNA
AL390023.1	ENSG00000237478	processed_pseudogene
DDX54	ENSG00000123064	protein_coding	1.597	1.150-2.217	0.0051562
RNU2-60P	ENSG00000253099	snRNA
RHOT1P2	ENSG00000203616	processed_pseudogene
GGCT	ENSG00000006625	protein_coding	1.597	1.150-2.217	0.00523336
AC104164.2	ENSG00000240097	processed_pseudogene
SNHG27	ENSG00000251676	lncRNA
AL133271.1	ENSG00000256709	processed_pseudogene
RPL26P15	ENSG00000233829	processed_pseudogene
CYSTM1	ENSG00000120306	protein_coding	1.597	1.149-2.221	0.0053637
AC106745.1	ENSG00000261363	lncRNA
SETP15	ENSG00000226536	processed_pseudogene
RBMS3-AS1	ENSG00000235593	lncRNA
BIRC6-AS2	ENSG00000279897	transcribed_unprocessed_pseudogene	1.011	0.734-1.393	0.945367
RPL36AP48	ENSG00000213180	processed_pseudogene
RTN4IP1	ENSG00000130347	protein_coding	1.597	1.153-2.211	0.00487794
RNU6V	ENSG00000206832	snRNA
FTLP16	ENSG00000229735	processed_pseudogene
Metazoa_SRP	ENSG00000276746	misc_RNA
RNU6-770P	ENSG00000200799	snRNA
AC004923.2	ENSG00000254850	processed_pseudogene
FRG1HP	ENSG00000276291	transcribed_unprocessed_pseudogene	1.498	1.079-2.079	0.015737
SUPT20H	ENSG00000102710	protein_coding	1.597	1.154-2.210	0.00471109
EMD	ENSG00000102119	protein_coding	1.595	1.152-2.209	0.00492689
CPNE8	ENSG00000139117	protein_coding	1.595	1.148-2.215	0.00536364
TMEM38B	ENSG00000095209	protein_coding	1.594	1.143-2.221	0.00594203
NMT1	ENSG00000136448	protein_coding	1.594	1.148-2.211	0.0053109
PJA1	ENSG00000181191	protein_coding	1.594	1.152-2.205	0.00487289
ARHGEF7-AS2	ENSG00000235875	lncRNA
AL031722.1	ENSG00000260541	lncRNA	0.986	0.716-1.358	0.930062
AC130895.1	ENSG00000258337	lncRNA
AC019235.1	ENSG00000248770	unprocessed_pseudogene
NAT1	ENSG00000171428	protein_coding	1.593	1.147-2.212	0.00548329
RPL23AP36	ENSG00000225124	processed_pseudogene
AC091435.1	ENSG00000248577	processed_pseudogene
AL023881.1	ENSG00000276984	lncRNA	1.017	0.738-1.402	0.91631
AC245033.3	ENSG00000278603	unprocessed_pseudogene	0.928	0.673-1.280	0.64905
ZNF385A	ENSG00000161642	protein_coding	1.593	1.146-2.213	0.005579
XKRYP1	ENSG00000238067	unprocessed_pseudogene
AL353692.3	ENSG00000252891	misc_RNA
NCBP1	ENSG00000136937	protein_coding	1.593	1.149-2.209	0.00525045
AL049542.1	ENSG00000230428	transcribed_unprocessed_pseudogene
AL592463.1	ENSG00000232896	lncRNA
AC103702.1	ENSG00000257178	lncRNA
AC099670.1	ENSG00000213421	processed_pseudogene
Y_RNA	ENSG00000201432	misc_RNA
AC087627.1	ENSG00000253983	lncRNA	0.873	0.633-1.203	0.405543
DUX4L10	ENSG00000278664	unprocessed_pseudogene
INF2	ENSG00000203485	protein_coding	1.593	1.151-2.204	0.00496807
CMC2	ENSG00000103121	protein_coding	1.593	1.152-2.202	0.00483965
PAK4	ENSG00000130669	protein_coding	1.592	1.145-2.212	0.00563471
U7	ENSG00000276376	snRNA
HERPUD2	ENSG00000122557	protein_coding	1.592	1.149-2.205	0.00516542
AC073135.1	ENSG00000236246	unprocessed_pseudogene
AC090791.1	ENSG00000254526	lncRNA
RBMX2P3	ENSG00000223575	processed_pseudogene
RNU6-1082P	ENSG00000201444	snRNA
RPL3P4	ENSG00000232573	processed_pseudogene	1.173	0.849-1.621	0.33259
AL023803.1	ENSG00000261431	lncRNA	1.059	0.769-1.459	0.725442
AC023403.1	ENSG00000253164	lncRNA
AC010343.3	ENSG00000250697	lncRNA	0.847	0.614-1.168	0.310198
AL845433.1	ENSG00000238764	snoRNA
AL732314.6	ENSG00000281849	lncRNA	1.124	0.813-1.554	0.479149
AC092958.2	ENSG00000241792	lncRNA
HILPDA	ENSG00000135245	protein_coding	1.592	1.150-2.205	0.00508257
RNU6-377P	ENSG00000251774	snRNA
AC008764.4	ENSG00000268790	protein_coding	1.592	1.147-2.208	0.00540938
OLA1	ENSG00000138430	protein_coding	1.592	1.145-2.215	0.00573728
POLR1B	ENSG00000125630	protein_coding	1.591	1.145-2.211	0.00566229
OR51A1P	ENSG00000176752	unprocessed_pseudogene
P4HA2-AS1	ENSG00000237714	lncRNA	1.110	0.803-1.532	0.527985
SNORA74A	ENSG00000200959	snoRNA
REXO1L8P	ENSG00000270971	processed_pseudogene
KC6	ENSG00000267313	lncRNA	1.234	0.893-1.705	0.202366
ENOPH1	ENSG00000145293	protein_coding	1.591	1.148-2.204	0.00525845
AC092329.1	ENSG00000269107	lncRNA
AC008750.6	ENSG00000268889	lncRNA
ECM1P1	ENSG00000270639	processed_pseudogene
SOX13	ENSG00000143842	protein_coding	1.590	1.141-2.216	0.00610476
RRN3	ENSG00000085721	protein_coding	1.589	1.147-2.203	0.00540606
AC112484.2	ENSG00000250796	processed_pseudogene	1.173	0.850-1.618	0.332536
NTAN1P1	ENSG00000270965	processed_pseudogene
RN7SL674P	ENSG00000239899	misc_RNA	1.157	0.837-1.599	0.378405
AC010655.3	ENSG00000272601	transcribed_unprocessed_pseudogene
PCBD1	ENSG00000166228	protein_coding	1.589	1.143-2.208	0.00581082
AC092611.1	ENSG00000251455	lncRNA	0.821	0.594-1.134	0.231345
AC093423.1	ENSG00000226394	processed_pseudogene
AL352979.2	ENSG00000258985	lncRNA
AL158040.1	ENSG00000221042	ribozyme
ABCE1	ENSG00000164163	protein_coding	1.589	1.148-2.199	0.00519521
TRBV5-5	ENSG00000211725	TR_V_gene	0.861	0.624-1.187	0.361239
E2F4	ENSG00000205250	protein_coding	1.589	1.149-2.198	0.0051464
FKBP4P6	ENSG00000268234	processed_pseudogene
KISS1R	ENSG00000116014	protein_coding	1.589	1.149-2.198	0.00514114
CTH	ENSG00000116761	protein_coding	1.589	1.147-2.200	0.00531777
AC090541.1	ENSG00000253270	lncRNA
OR51A3P	ENSG00000227023	unprocessed_pseudogene
SPG21	ENSG00000090487	protein_coding	1.588	1.148-2.197	0.00519091
POLR3K	ENSG00000161980	protein_coding	1.588	1.147-2.199	0.00531846
SNORD35B	ENSG00000200530	snoRNA
LINC01275	ENSG00000237595	lncRNA	1.222	0.882-1.692	0.228722
SLC25A5P4	ENSG00000234421	processed_pseudogene
AC011290.1	ENSG00000227172	lncRNA
RNU1-151P	ENSG00000201142	snRNA
DENR	ENSG00000139726	protein_coding	1.588	1.149-2.195	0.00510462
EEF1E1	ENSG00000124802	protein_coding	1.587	1.148-2.196	0.00523761
AC087276.1	ENSG00000254577	lncRNA	0.912	0.658-1.263	0.578374
MYLK-AS1	ENSG00000239523	lncRNA	1.063	0.771-1.467	0.709194
URB1-AS1	ENSG00000256073	lncRNA	1.232	0.887-1.711	0.213441
CAV2	ENSG00000105971	protein_coding	1.587	1.147-2.197	0.00534154
RNU4-53P	ENSG00000222760	snRNA
FAM197Y1	ENSG00000224336	unprocessed_pseudogene
MRPS10	ENSG00000048544	protein_coding	1.586	1.147-2.192	0.00527342
RHPN2	ENSG00000131941	protein_coding	1.586	1.135-2.217	0.00696257
H2BP3	ENSG00000240912	processed_pseudogene
RPL26L1	ENSG00000037241	protein_coding	1.584	1.138-2.203	0.00634266
NVL	ENSG00000143748	protein_coding	1.584	1.140-2.202	0.00614385
AL137074.1	ENSG00000213669	processed_pseudogene
TBRG4	ENSG00000136270	protein_coding	1.584	1.144-2.193	0.00560557
AC011257.1	ENSG00000253926	lncRNA
DNAJC25	ENSG00000059769	protein_coding	1.584	1.139-2.201	0.00624055
AC074087.1	ENSG00000248847	processed_pseudogene
TIMM9P1	ENSG00000236900	processed_pseudogene
LINC02432	ENSG00000248810	lncRNA	1.022	0.742-1.408	0.893966
AC027250.1	ENSG00000276605	processed_pseudogene
AC079331.1	ENSG00000279361	TEC
METTL14	ENSG00000145388	protein_coding	1.584	1.143-2.196	0.00575665
MED30	ENSG00000164758	protein_coding	1.584	1.144-2.192	0.00560509
CSNK1G2-AS1	ENSG00000180846	lncRNA	0.769	0.557-1.061	0.110158
LINC01501	ENSG00000229613	lncRNA
BCAS2	ENSG00000116752	protein_coding	1.584	1.136-2.209	0.00664806
RPSAP32	ENSG00000238075	processed_pseudogene
SUZ12	ENSG00000178691	protein_coding	1.584	1.140-2.202	0.0061493
SIX1	ENSG00000126778	protein_coding	1.584	1.142-2.198	0.00585193
AC118345.1	ENSG00000227293	lncRNA
TMED9	ENSG00000184840	protein_coding	1.583	1.144-2.190	0.00553371
AC091152.3	ENSG00000271222	processed_pseudogene
RNU6-302P	ENSG00000202119	snRNA
NUDT15	ENSG00000136159	protein_coding	1.583	1.145-2.188	0.00547397
AC010342.1	ENSG00000226432	processed_pseudogene	0.920	0.668-1.268	0.610466
PFN2	ENSG00000070087	protein_coding	1.582	1.142-2.192	0.00584059
BET1	ENSG00000105829	protein_coding	1.582	1.144-2.187	0.00555111
RHOXF1-AS1	ENSG00000258545	lncRNA	1.437	1.038-1.990	0.0290126
AC027455.1	ENSG00000262708	processed_pseudogene
AC244098.1	ENSG00000223377	unprocessed_pseudogene
SLC25A1P2	ENSG00000234467	processed_pseudogene
CICP14	ENSG00000281490	processed_pseudogene	0.865	0.626-1.194	0.37798
MAPK9	ENSG00000050748	protein_coding	1.582	1.140-2.195	0.00605828
CLU	ENSG00000120885	protein_coding	1.582	1.139-2.197	0.00618669
IGHV7-56	ENSG00000253131	IG_V_pseudogene	0.749	0.542-1.035	0.0796713
AL357312.1	ENSG00000271322	processed_pseudogene
AC018953.1	ENSG00000253583	lncRNA
BNIP1	ENSG00000113734	protein_coding	1.581	1.143-2.187	0.00570693
OSBPL9P4	ENSG00000256420	processed_pseudogene
AL645568.3	ENSG00000232751	processed_pseudogene	1.157	0.840-1.595	0.371831
BCHE	ENSG00000114200	protein_coding	1.581	1.136-2.200	0.00662838
AZIN1	ENSG00000155096	protein_coding	1.581	1.139-2.195	0.00624655
ASB18	ENSG00000182177	protein_coding	1.580	1.141-2.188	0.00586192
AL606462.1	ENSG00000242757	processed_pseudogene
MORF4L1P5	ENSG00000231857	processed_pseudogene
RNU6-524P	ENSG00000206997	snRNA
RPL31P58	ENSG00000243053	processed_pseudogene
LINC02173	ENSG00000249613	lncRNA
AL356986.1	ENSG00000270850	processed_pseudogene
LSM6P2	ENSG00000257730	processed_pseudogene
HMGB1P24	ENSG00000275029	transcribed_processed_pseudogene	0.873	0.632-1.206	0.410893
HBEGF	ENSG00000113070	protein_coding	1.580	1.139-2.191	0.00619725
TRAJ4	ENSG00000211885	TR_J_gene
AL355076.3	ENSG00000258878	processed_pseudogene
MTCO2P17	ENSG00000233888	unprocessed_pseudogene
AC020765.4	ENSG00000278725	unprocessed_pseudogene
NIP7	ENSG00000132603	protein_coding	1.580	1.140-2.188	0.00596034
CHAC2	ENSG00000143942	protein_coding	1.580	1.140-2.188	0.00598908
GRTP1	ENSG00000139835	protein_coding	1.580	1.140-2.190	0.00603393
AL513128.1	ENSG00000233451	lncRNA
A1BG-AS1	ENSG00000268895	lncRNA	1.048	0.759-1.445	0.776747
AC090515.1	ENSG00000242747	processed_pseudogene	1.333	0.966-1.840	0.0803868
AC093248.1	ENSG00000250066	lncRNA
STUB1	ENSG00000103266	protein_coding	1.580	1.140-2.189	0.00601841
AC020550.1	ENSG00000231699	processed_pseudogene
AC135983.1	ENSG00000206987	snoRNA
BNIP3P20	ENSG00000271704	processed_pseudogene
RPL10AP3	ENSG00000215264	processed_pseudogene
SNORA23	ENSG00000201998	snoRNA	1.004	0.729-1.384	0.979029
NSUN6	ENSG00000241058	protein_coding	1.579	1.132-2.203	0.00717341
NAV2-AS3	ENSG00000254542	lncRNA
TOMM34	ENSG00000025772	protein_coding	1.579	1.142-2.182	0.00571264
AL354676.1	ENSG00000229834	processed_pseudogene
CENPE	ENSG00000138778	protein_coding	1.578	1.140-2.185	0.0059654
AC100827.5	ENSG00000278313	unprocessed_pseudogene
CTNNAL1	ENSG00000119326	protein_coding	1.578	1.140-2.182	0.00591127
AC012467.1	ENSG00000271916	lncRNA
MAGT1	ENSG00000102158	protein_coding	1.578	1.135-2.193	0.00661294
TSPAN18-AS1	ENSG00000255032	lncRNA
AC008771.1	ENSG00000249042	lncRNA	1.157	0.839-1.597	0.374489
CA3-AS1	ENSG00000253549	lncRNA	0.843	0.612-1.163	0.298061
UIMC1	ENSG00000087206	protein_coding	1.578	1.133-2.197	0.00693945
MUPP	ENSG00000237906	transcribed_unprocessed_pseudogene
DNM1P47	ENSG00000259660	transcribed_unprocessed_pseudogene	0.899	0.652-1.240	0.517762
BOLA3	ENSG00000163170	protein_coding	1.578	1.136-2.191	0.00649386
MRPL1	ENSG00000169288	protein_coding	1.578	1.140-2.183	0.00592855
FAM122B	ENSG00000156504	protein_coding	1.577	1.139-2.183	0.0060838
AC104446.3	ENSG00000280904	snoRNA
MIR4421	ENSG00000265538	miRNA
RPL5P20	ENSG00000218643	processed_pseudogene
AL109936.2	ENSG00000215381	processed_pseudogene	1.256	0.910-1.732	0.16553
AC117434.1	ENSG00000238026	processed_pseudogene
AL138724.1	ENSG00000272269	lncRNA	0.951	0.690-1.311	0.759906
PCBP2	ENSG00000197111	protein_coding	1.577	1.136-2.189	0.00654513
AC103563.4	ENSG00000232594	unprocessed_pseudogene
RARS1	ENSG00000113643	protein_coding	1.577	1.139-2.184	0.00609326
AL590965.1	ENSG00000199241	misc_RNA
AC129507.4	ENSG00000262920	lncRNA
PYCR2	ENSG00000143811	protein_coding	1.577	1.133-2.194	0.0068848
HSDL2	ENSG00000119471	protein_coding	1.576	1.137-2.185	0.00630487
ZNF736P2Y	ENSG00000226270	processed_pseudogene
LINC02402	ENSG00000257510	lncRNA
AC112778.1	ENSG00000176812	processed_pseudogene
DMD-AS3	ENSG00000236828	lncRNA
AL158824.1	ENSG00000225513	processed_pseudogene	1.084	0.786-1.495	0.621029
DDX23	ENSG00000174243	protein_coding	1.575	1.132-2.191	0.00706993
OR7E161P	ENSG00000206014	transcribed_unprocessed_pseudogene	0.834	0.605-1.149	0.266413
LSR	ENSG00000105699	protein_coding	1.575	1.138-2.179	0.00618979
RN7SL45P	ENSG00000264862	misc_RNA
AC109361.2	ENSG00000250740	lncRNA	1.002	0.727-1.381	0.988295
COPS6	ENSG00000168090	protein_coding	1.575	1.139-2.178	0.00604186
AL158168.1	ENSG00000236495	lncRNA
MIR519D	ENSG00000207981	miRNA
AC006452.1	ENSG00000201354	misc_RNA
AC097478.1	ENSG00000274238	lncRNA
RN7SKP157	ENSG00000251983	misc_RNA
FGFR3P1	ENSG00000230994	processed_pseudogene
AC103808.2	ENSG00000264595	lncRNA
AC104964.1	ENSG00000253678	lncRNA
SDCBPP1	ENSG00000226705	processed_pseudogene
RN7SL543P	ENSG00000265918	misc_RNA
RNU6-901P	ENSG00000207323	snRNA
SMN1	ENSG00000172062	protein_coding	1.575	1.133-2.190	0.00690101
MIR1323	ENSG00000221017	miRNA
PLA2G15	ENSG00000103066	protein_coding	1.575	1.138-2.180	0.0061187
HOXA4	ENSG00000197576	protein_coding	1.574	1.134-2.185	0.00672496
AL390039.1	ENSG00000213569	processed_pseudogene	1.178	0.853-1.627	0.320674
U8	ENSG00000212581	snoRNA
SLC25A39	ENSG00000013306	protein_coding	1.574	1.139-2.177	0.00605006
TAF8	ENSG00000137413	protein_coding	1.574	1.139-2.176	0.00605147
LINC01145	ENSG00000272419	transcribed_unprocessed_pseudogene	0.881	0.638-1.215	0.438261
MIR5194	ENSG00000264653	miRNA
AC124276.2	ENSG00000255400	lncRNA	0.975	0.707-1.345	0.878476
PHKG1P4	ENSG00000229508	unprocessed_pseudogene
LINC02167	ENSG00000261122	lncRNA	1.295	0.939-1.787	0.115139
SLC26A3	ENSG00000091138	protein_coding	1.573	1.137-2.176	0.00624983
MAPK8	ENSG00000107643	protein_coding	1.573	1.132-2.187	0.00697043
AC096915.1	ENSG00000226082	processed_pseudogene
AC021188.1	ENSG00000230747	lncRNA	0.633	0.457-0.876	0.00586269
RNU6-283P	ENSG00000201658	snRNA
LARP1	ENSG00000155506	protein_coding	1.573	1.131-2.188	0.00710007
ATF4P4	ENSG00000256167	transcribed_processed_pseudogene	0.809	0.586-1.115	0.195538
AP003400.4	ENSG00000279248	TEC
AC010368.1	ENSG00000250886	processed_pseudogene
TXN2	ENSG00000100348	protein_coding	1.572	1.134-2.179	0.00661307
OR8A2P	ENSG00000255510	unprocessed_pseudogene
EMC8	ENSG00000131148	protein_coding	1.571	1.131-2.181	0.00699729
ASNSP1	ENSG00000248498	transcribed_unprocessed_pseudogene
SNHG6	ENSG00000245910	lncRNA	1.440	1.042-1.991	0.027102
MLLT10P2	ENSG00000249462	processed_pseudogene
AC036176.2	ENSG00000267430	processed_pseudogene	0.793	0.575-1.094	0.158067
NDUFB3	ENSG00000119013	protein_coding	1.571	1.129-2.185	0.00731267
AC133919.3	ENSG00000277349	unprocessed_pseudogene
GSTO3P	ENSG00000232829	processed_pseudogene
LINC02573	ENSG00000233236	lncRNA
CDKN2AIPNL	ENSG00000237190	protein_coding	1.571	1.130-2.185	0.00726733
AC011446.2	ENSG00000267598	lncRNA
AC090286.2	ENSG00000212618	snoRNA
AL035634.1	ENSG00000236324	lncRNA
CDY22P	ENSG00000229343	unprocessed_pseudogene
ISOC2	ENSG00000063241	protein_coding	1.571	1.136-2.173	0.00637494
PTPRU	ENSG00000060656	protein_coding	1.571	1.135-2.174	0.00644239
HNRNPD	ENSG00000138668	protein_coding	1.571	1.134-2.176	0.00658631
AC089987.2	ENSG00000258121	lncRNA	1.202	0.871-1.659	0.262424
COX6A1P3	ENSG00000216710	processed_pseudogene
MIR4518	ENSG00000266305	miRNA
AL355472.2	ENSG00000236358	lncRNA	0.995	0.722-1.371	0.976691
MRGPRF-AS1	ENSG00000256508	lncRNA	0.780	0.565-1.077	0.131531
EEF1A1P27	ENSG00000179460	processed_pseudogene
MIR6865	ENSG00000278517	miRNA
LINC01944	ENSG00000254299	lncRNA
SYT1	ENSG00000067715	protein_coding	1.571	1.128-2.188	0.00747322
LINC01667	ENSG00000280081	transcribed_processed_pseudogene
LINC00680	ENSG00000215190	transcribed_unprocessed_pseudogene	0.871	0.632-1.201	0.399271
RIMKLBP2	ENSG00000225920	processed_pseudogene	1.040	0.754-1.436	0.809985
PIR	ENSG00000087842	protein_coding	1.571	1.130-2.186	0.00729136
MIR4659A	ENSG00000266038	miRNA
CYP3A52P	ENSG00000260524	unprocessed_pseudogene
AC013549.3	ENSG00000254688	lncRNA
RPS15A	ENSG00000134419	protein_coding	1.570	1.137-2.169	0.00619562
CEP55	ENSG00000138180	protein_coding	1.570	1.131-2.178	0.00697171
RPL22P23	ENSG00000232379	processed_pseudogene
TCEA1P1	ENSG00000197214	processed_pseudogene
KLC2	ENSG00000174996	protein_coding	1.569	1.134-2.173	0.00662187
RN7SL76P	ENSG00000241959	misc_RNA
AC091180.2	ENSG00000248714	lncRNA	0.968	0.702-1.336	0.845052
MYCNOS	ENSG00000233718	lncRNA	0.852	0.618-1.175	0.329978
UBE2D2	ENSG00000131508	protein_coding	1.569	1.132-2.175	0.00685638
AL590648.2	ENSG00000235862	lncRNA
ADPRHL1	ENSG00000153531	protein_coding	1.569	1.128-2.181	0.0074133
AP000941.1	ENSG00000255176	lncRNA	0.986	0.714-1.363	0.933113
snoZ196	ENSG00000281780	snoRNA	1.030	0.747-1.420	0.85796
AC020978.6	ENSG00000262514	lncRNA
AC112236.1	ENSG00000261268	lncRNA	1.070	0.775-1.477	0.682681
AP000873.4	ENSG00000254676	lncRNA	0.856	0.620-1.182	0.345065
MTHFD2	ENSG00000065911	protein_coding	1.569	1.130-2.177	0.00714473
MFSD9	ENSG00000135953	protein_coding	1.569	1.129-2.180	0.00729897
AP000577.2	ENSG00000280269	TEC	1.249	0.905-1.722	0.175816
AL391380.1	ENSG00000237833	processed_pseudogene
KRR1	ENSG00000111615	protein_coding	1.569	1.128-2.182	0.00745896
AL451048.1	ENSG00000229269	lncRNA
AL161722.2	ENSG00000233880	processed_pseudogene
EIF3B	ENSG00000106263	protein_coding	1.568	1.134-2.169	0.00656307
SUPT4H1	ENSG00000213246	protein_coding	1.568	1.122-2.191	0.00841307
MCF2L-AS1	ENSG00000235280	lncRNA	1.017	0.738-1.401	0.919959
AL157402.2	ENSG00000261573	lncRNA
MRPS36P4	ENSG00000255231	processed_pseudogene
LINC01397	ENSG00000258673	lncRNA	1.092	0.792-1.505	0.592141
LARGE2	ENSG00000165905	protein_coding	1.567	1.131-2.171	0.00692963
AL109659.1	ENSG00000223720	lncRNA
PDZD11	ENSG00000120509	protein_coding	1.567	1.128-2.177	0.00740158
AC135166.1	ENSG00000253286	lncRNA
ARMC10	ENSG00000170632	protein_coding	1.567	1.127-2.178	0.0076247
BX682237.1	ENSG00000224978	processed_pseudogene
BX649632.1	ENSG00000273249	lncRNA	1.009	0.732-1.390	0.958076
LINC02595	ENSG00000231566	lncRNA	1.366	0.988-1.888	0.0590044
RPS2P16	ENSG00000230799	processed_pseudogene	0.956	0.693-1.319	0.785053
Z83838.1	ENSG00000223730	transcribed_processed_pseudogene
AL138721.1	ENSG00000273870	processed_pseudogene	1.267	0.917-1.750	0.150744
RNU2-22P	ENSG00000223198	snRNA	0.929	0.670-1.290	0.661391
PGGT1B	ENSG00000164219	protein_coding	1.567	1.128-2.176	0.00744573
ISM1-AS1	ENSG00000226263	lncRNA
LINC01594	ENSG00000225328	lncRNA
AC012414.5	ENSG00000261048	processed_pseudogene
RFPL4AP1	ENSG00000255238	processed_pseudogene
RPL7P1	ENSG00000214485	processed_pseudogene	1.219	0.880-1.689	0.232971
RNU6-1165P	ENSG00000222051	snRNA
LDHB	ENSG00000111716	protein_coding	1.567	1.131-2.170	0.00689308
AC116353.1	ENSG00000200235	snoRNA
PAN3	ENSG00000152520	protein_coding	1.567	1.131-2.171	0.00690166
AC092839.1	ENSG00000228108	lncRNA
XYLT2	ENSG00000015532	protein_coding	1.566	1.132-2.167	0.00674212
AC097522.1	ENSG00000251286	processed_pseudogene
AC244669.2	ENSG00000274642	unprocessed_pseudogene	1.062	0.771-1.465	0.711689
DGKE	ENSG00000153933	protein_coding	1.566	1.131-2.170	0.00697348
MRRFP1	ENSG00000224236	processed_pseudogene	1.583	1.139-2.199	0.00618661
OR5BC1P	ENSG00000255218	unprocessed_pseudogene
XPNPEP1	ENSG00000108039	protein_coding	1.566	1.127-2.175	0.00752785
AC084211.1	ENSG00000242012	lncRNA
AL137847.3	ENSG00000273806	processed_pseudogene
PITPNB	ENSG00000180957	protein_coding	1.566	1.129-2.170	0.00713632
AC136932.1	ENSG00000262561	processed_pseudogene
THRAP3P3	ENSG00000235920	processed_pseudogene
MIR8075	ENSG00000277942	miRNA
RNA5SP377	ENSG00000212154	rRNA_pseudogene
RPL17P40	ENSG00000241067	processed_pseudogene
Y_RNA	ENSG00000252357	misc_RNA
MBL1P	ENSG00000242600	transcribed_unitary_pseudogene	0.848	0.614-1.172	0.319202
RPS3AP41	ENSG00000239481	processed_pseudogene
H3P3	ENSG00000234202	processed_pseudogene
AC092114.1	ENSG00000260848	lncRNA
NPHP3-AS1	ENSG00000248724	lncRNA	1.187	0.861-1.636	0.296068
AL590635.1	ENSG00000219867	processed_pseudogene
RPL23AP19	ENSG00000229716	processed_pseudogene
CCDC86	ENSG00000110104	protein_coding	1.565	1.131-2.164	0.00684192
MIR7850	ENSG00000277904	miRNA
AL358472.2	ENSG00000272654	lncRNA	0.925	0.671-1.275	0.634182
EIF2D	ENSG00000143486	protein_coding	1.565	1.124-2.179	0.00802207
SLC16A6P1	ENSG00000232457	transcribed_unprocessed_pseudogene	0.919	0.666-1.269	0.608382
HMGB1P47	ENSG00000249338	processed_pseudogene
HSD17B12	ENSG00000149084	protein_coding	1.565	1.130-2.167	0.0069698
AP002498.1	ENSG00000254988	lncRNA	0.933	0.677-1.286	0.672211
UTP3	ENSG00000132467	protein_coding	1.565	1.132-2.164	0.00676974
SLC25A5P7	ENSG00000218180	processed_pseudogene	1.006	0.728-1.389	0.972146
RNU6-509P	ENSG00000200389	snRNA
GULOP	ENSG00000234770	unitary_pseudogene
FAU	ENSG00000149806	protein_coding	1.565	1.131-2.165	0.0068569
AL049646.1	ENSG00000230010	lncRNA	1.007	0.730-1.391	0.964572
OR5AQ1P	ENSG00000184741	transcribed_unprocessed_pseudogene
PNKDP1	ENSG00000228089	processed_pseudogene
RNU6-808P	ENSG00000212535	snRNA
AC018371.2	ENSG00000266184	processed_pseudogene	0.887	0.643-1.224	0.465322
AL445644.1	ENSG00000233516	lncRNA
AL590004.2	ENSG00000218472	processed_pseudogene
AL033384.1	ENSG00000236740	lncRNA	0.869	0.630-1.197	0.389942
RPL23AP63	ENSG00000243721	processed_pseudogene	0.982	0.712-1.353	0.910281
CICP26	ENSG00000233003	unprocessed_pseudogene
RPSAP44	ENSG00000220773	processed_pseudogene	0.845	0.610-1.170	0.309754
RDM1	ENSG00000278023	protein_coding	1.564	1.129-2.165	0.00708755
TOMM5	ENSG00000175768	protein_coding	1.564	1.128-2.168	0.0073151
AC008737.2	ENSG00000269419	processed_pseudogene
RN7SL864P	ENSG00000239923	misc_RNA
MRPS22	ENSG00000175110	protein_coding	1.564	1.128-2.169	0.0072757
AC026770.1	ENSG00000259377	lncRNA
AC004232.1	ENSG00000262899	lncRNA
AC021915.2	ENSG00000254314	lncRNA
MIR5000	ENSG00000263909	miRNA
TERF2	ENSG00000132604	protein_coding	1.563	1.128-2.164	0.00719247
FDXR	ENSG00000161513	protein_coding	1.563	1.130-2.160	0.00692113
DEFA10P	ENSG00000233531	unprocessed_pseudogene
Y_RNA	ENSG00000273964	misc_RNA
LINC01217	ENSG00000251219	lncRNA
IGHVII-62-1	ENSG00000253747	IG_V_pseudogene
AC055716.1	ENSG00000257343	unprocessed_pseudogene
SNX18P25	ENSG00000249337	processed_pseudogene
SELENOT	ENSG00000198843	protein_coding	1.563	1.127-2.166	0.00737036
TRAV18	ENSG00000211798	TR_V_gene	0.946	0.686-1.304	0.73318
AP003500.1	ENSG00000281386	lncRNA	0.984	0.713-1.356	0.919303
GPM6A	ENSG00000150625	protein_coding	1.562	1.121-2.176	0.0083326
WDR12	ENSG00000138442	protein_coding	1.562	1.126-2.165	0.00751114
BTC	ENSG00000174808	protein_coding	1.562	1.126-2.167	0.00753419
RALB	ENSG00000144118	protein_coding	1.562	1.124-2.170	0.00791601
BCAR3	ENSG00000137936	protein_coding	1.562	1.128-2.163	0.00717715
MIR6815	ENSG00000275167	miRNA
RNA5SP274	ENSG00000222416	rRNA_pseudogene
LINC00293	ENSG00000253314	lncRNA
SAA2-SAA4	ENSG00000255071	protein_coding	1.561	1.127-2.161	0.00731863
MAP3K15	ENSG00000180815	protein_coding	1.561	1.123-2.170	0.00797456
AC012615.5	ENSG00000267232	lncRNA
MND1	ENSG00000121211	protein_coding	1.561	1.125-2.166	0.00777357
AC123567.1	ENSG00000257360	processed_pseudogene
LCN1P2	ENSG00000204031	unprocessed_pseudogene
PLAU	ENSG00000122861	protein_coding	1.561	1.128-2.162	0.00729698
AC079896.1	ENSG00000231781	lncRNA
AC020908.2	ENSG00000268985	lncRNA
AC025766.1	ENSG00000270133	lncRNA	1.162	0.842-1.604	0.360799
PUF60	ENSG00000179950	protein_coding	1.560	1.127-2.160	0.00734857
AL121820.1	ENSG00000258623	lncRNA	1.093	0.789-1.514	0.592466
KRT18P39	ENSG00000224791	processed_pseudogene	1.033	0.749-1.426	0.841917
PFKM	ENSG00000152556	protein_coding	1.560	1.122-2.168	0.00822496
AC009478.1	ENSG00000225258	lncRNA
VWFP1	ENSG00000241717	transcribed_unprocessed_pseudogene	0.948	0.688-1.308	0.746431
LINC00583	ENSG00000205636	lncRNA
AC020651.1	ENSG00000249474	lncRNA
EFCAB11	ENSG00000140025	protein_coding	1.560	1.120-2.172	0.00845335
AC113398.2	ENSG00000251456	lncRNA
VTRNA2-1	ENSG00000270123	vault_RNA
RPL35AP33	ENSG00000241334	processed_pseudogene
AC129492.7	ENSG00000279152	TEC
AC091849.1	ENSG00000248126	unprocessed_pseudogene	1.116	0.809-1.540	0.502805
AL109766.1	ENSG00000259137	processed_pseudogene	1.094	0.791-1.514	0.586112
AC087286.2	ENSG00000259367	lncRNA	0.948	0.688-1.306	0.742581
ELL2P3	ENSG00000234765	processed_pseudogene
AC006960.2	ENSG00000237400	lncRNA
MRPL35	ENSG00000132313	protein_coding	1.559	1.125-2.159	0.00758032
AC022494.1	ENSG00000240477	processed_pseudogene
RPS15AP32	ENSG00000242461	processed_pseudogene
GUSBP3	ENSG00000253203	transcribed_unprocessed_pseudogene
MFSD4B	ENSG00000173214	protein_coding	1.559	1.123-2.165	0.00803396
RN7SL520P	ENSG00000240199	misc_RNA
MRPS36	ENSG00000134056	protein_coding	1.559	1.124-2.161	0.00774966
AC079926.1	ENSG00000207171	snoRNA
AC009039.1	ENSG00000261470	lncRNA
PDCL3P7	ENSG00000256777	processed_pseudogene
LINC02002	ENSG00000263609	lncRNA
NUDT4	ENSG00000173598	protein_coding	1.559	1.122-2.167	0.00821902
AP003049.1	ENSG00000254890	processed_pseudogene
IMMT	ENSG00000132305	protein_coding	1.558	1.124-2.159	0.00781358
AC003973.1	ENSG00000269504	lncRNA
CCNA2	ENSG00000145386	protein_coding	1.558	1.125-2.158	0.00768168
LINC02088	ENSG00000227685	lncRNA
LINC00559	ENSG00000261446	lncRNA
AL021920.2	ENSG00000280114	unprocessed_pseudogene
ANP32A	ENSG00000140350	protein_coding	1.558	1.127-2.154	0.00730919
RUVBL2	ENSG00000183207	protein_coding	1.558	1.126-2.154	0.00741265
AL513523.2	ENSG00000231827	transcribed_unprocessed_pseudogene	0.641	0.462-0.888	0.00750858
RPL22	ENSG00000116251	protein_coding	1.557	1.121-2.163	0.00822492
IGKJ5	ENSG00000211593	IG_J_gene	0.818	0.591-1.133	0.227498
FP236383.5	ENSG00000281181	lncRNA
LINC00838	ENSG00000261683	lncRNA
COMMD10	ENSG00000145781	protein_coding	1.557	1.121-2.164	0.00833667
AC004129.2	ENSG00000234406	processed_pseudogene
AC079866.1	ENSG00000256399	processed_pseudogene
GS1-24F4.2	ENSG00000245857	lncRNA	0.902	0.655-1.244	0.531426
MIS18A	ENSG00000159055	protein_coding	1.557	1.121-2.162	0.00819726
ATP5MC1	ENSG00000159199	protein_coding	1.556	1.125-2.154	0.00761739
TBCK	ENSG00000145348	protein_coding	1.556	1.122-2.158	0.00806896
LINC00905	ENSG00000167459	lncRNA
NPM1P45	ENSG00000265593	processed_pseudogene
LINC02818	ENSG00000231966	lncRNA	1.295	0.938-1.788	0.11639
COA4	ENSG00000181924	protein_coding	1.555	1.122-2.155	0.00803631
SLC15A4	ENSG00000139370	protein_coding	1.555	1.123-2.152	0.00781459
AC073957.3	ENSG00000273151	lncRNA	1.460	1.051-2.028	0.0238657
CASC19	ENSG00000254166	lncRNA	1.077	0.781-1.485	0.650978
AL390786.1	ENSG00000233258	lncRNA
FAM230F	ENSG00000276095	lncRNA
AC018761.1	ENSG00000267004	lncRNA
FAH	ENSG00000103876	protein_coding	1.555	1.123-2.154	0.00789442
PACERR	ENSG00000273129	lncRNA	0.845	0.610-1.171	0.312043
AC026780.2	ENSG00000249984	lncRNA
AC084018.2	ENSG00000274292	lncRNA	1.162	0.841-1.605	0.361977
FO393419.1	ENSG00000231207	processed_pseudogene
AL591846.1	ENSG00000224114	processed_pseudogene	1.268	0.920-1.749	0.147009
RN7SL716P	ENSG00000263558	misc_RNA
AL445220.1	ENSG00000237593	processed_pseudogene
IPMK	ENSG00000151151	protein_coding	1.554	1.116-2.162	0.00899277
AC211433.2	ENSG00000273069	lncRNA	0.881	0.639-1.215	0.439928
TET1P1	ENSG00000232204	processed_pseudogene
CDK2	ENSG00000123374	protein_coding	1.554	1.117-2.162	0.00889427
MTCO3P21	ENSG00000232752	unprocessed_pseudogene
AC091074.1	ENSG00000238819	snoRNA
MTND5P32	ENSG00000259379	processed_pseudogene
MARK2P14	ENSG00000231897	unprocessed_pseudogene
NSL1	ENSG00000117697	protein_coding	1.554	1.118-2.160	0.00874257
GMPR2	ENSG00000100938	protein_coding	1.554	1.120-2.157	0.00837719
PPP4R3A	ENSG00000100796	protein_coding	1.553	1.123-2.149	0.00785235
RN7SL545P	ENSG00000274568	misc_RNA
AL596442.1	ENSG00000232197	lncRNA
PCCB	ENSG00000114054	protein_coding	1.553	1.114-2.165	0.00942554
Metazoa_SRP	ENSG00000274860	misc_RNA
CDC25C	ENSG00000158402	protein_coding	1.553	1.119-2.154	0.00845151
RNU1-32P	ENSG00000200807	snRNA
HK1	ENSG00000156515	protein_coding	1.553	1.114-2.164	0.00935347
NUF2	ENSG00000143228	protein_coding	1.553	1.121-2.150	0.00805553
MRPL40P1	ENSG00000256037	processed_pseudogene	0.960	0.696-1.324	0.803439
FTH1P7	ENSG00000232187	processed_pseudogene	1.161	0.841-1.602	0.364539
Z85996.1	ENSG00000220349	processed_pseudogene
AC026367.3	ENSG00000275759	lncRNA	1.073	0.779-1.479	0.66644
RBM22P4	ENSG00000277769	processed_pseudogene
H2AW	ENSG00000181218	protein_coding	1.553	1.123-2.149	0.00782875
BNIP3P13	ENSG00000269154	processed_pseudogene
STXBP5-AS1	ENSG00000233452	lncRNA	0.936	0.679-1.290	0.684591
PDIA3	ENSG00000167004	protein_coding	1.552	1.123-2.145	0.00781416
TRAV16	ENSG00000211796	TR_V_gene	0.905	0.656-1.247	0.54061
GHDC	ENSG00000167925	protein_coding	1.552	1.121-2.148	0.00809548
DDX3P1	ENSG00000232928	processed_pseudogene	0.957	0.694-1.320	0.789364
AC022509.1	ENSG00000255750	lncRNA	1.068	0.774-1.473	0.688058
ZNF736P10Y	ENSG00000216824	processed_pseudogene
XACT	ENSG00000241743	lncRNA
AC025750.1	ENSG00000215263	processed_pseudogene
NME1	ENSG00000239672	protein_coding	1.552	1.123-2.145	0.00781428
AC006330.1	ENSG00000280388	TEC	1.115	0.804-1.548	0.513184
MARCHF5	ENSG00000198060	protein_coding	1.552	1.117-2.158	0.00884156
AC092813.1	ENSG00000225605	lncRNA
RPL9P6	ENSG00000241891	processed_pseudogene
AC084337.1	ENSG00000254595	processed_pseudogene	0.796	0.573-1.104	0.171394
TBC1D3P7	ENSG00000233014	unprocessed_pseudogene
RBM26	ENSG00000139746	protein_coding	1.552	1.122-2.146	0.00789307
CDK5RAP2	ENSG00000136861	protein_coding	1.551	1.115-2.159	0.0092427
PAICSP3	ENSG00000226840	processed_pseudogene
LINC02546	ENSG00000255117	lncRNA
AL353804.2	ENSG00000271199	lncRNA	1.044	0.758-1.440	0.790481
ANXA8	ENSG00000265190	protein_coding	1.551	1.121-2.146	0.00799905
COX15	ENSG00000014919	protein_coding	1.551	1.113-2.162	0.00958505
TDGF1P7	ENSG00000269584	processed_pseudogene
ERCC2	ENSG00000104884	protein_coding	1.551	1.121-2.146	0.00805545
AC005920.1	ENSG00000247011	lncRNA
LINC01815	ENSG00000235519	lncRNA
MYL12BP1	ENSG00000260490	processed_pseudogene	1.045	0.759-1.441	0.78601
FOXA2	ENSG00000125798	protein_coding	1.550	1.122-2.142	0.00793107
AL158801.2	ENSG00000258413	lncRNA	0.989	0.718-1.363	0.945192
LINC01893	ENSG00000264260	lncRNA
AC013356.3	ENSG00000259364	lncRNA
TRMT12	ENSG00000183665	protein_coding	1.550	1.120-2.145	0.00823838
SNRNP48	ENSG00000168566	protein_coding	1.550	1.111-2.162	0.00990317
UBE2T	ENSG00000077152	protein_coding	1.550	1.118-2.148	0.0085597
GPAM	ENSG00000119927	protein_coding	1.549	1.113-2.156	0.0094898
LIPT1	ENSG00000144182	protein_coding	1.549	1.118-2.146	0.00853892
ADAMTS7P4	ENSG00000218052	transcribed_unprocessed_pseudogene	0.904	0.654-1.248	0.538245
CNTRL	ENSG00000119397	protein_coding	1.549	1.119-2.145	0.00836063
AC015813.6	ENSG00000279207	TEC	1.034	0.750-1.426	0.83606
LINC00709	ENSG00000230014	lncRNA
PAIP2	ENSG00000120727	protein_coding	1.549	1.118-2.147	0.00856446
RNU5A-8P	ENSG00000200972	snRNA
ABCC13	ENSG00000243064	transcribed_unprocessed_pseudogene
AL590666.3	ENSG00000237588	lncRNA	1.308	0.943-1.814	0.108105
FCF1P3	ENSG00000239997	processed_pseudogene
CYBA	ENSG00000051523	protein_coding	1.548	1.119-2.141	0.00838248
OSGEPL1-AS1	ENSG00000253559	lncRNA	1.036	0.751-1.427	0.830789
AC090515.3	ENSG00000259173	processed_pseudogene
GPN1	ENSG00000198522	protein_coding	1.548	1.119-2.141	0.00833538
Y_RNA	ENSG00000200494	misc_RNA
AC005828.5	ENSG00000265971	lncRNA	1.078	0.781-1.489	0.647318
SYT14	ENSG00000143469	protein_coding	1.548	1.117-2.147	0.00870788
AC022023.1	ENSG00000273904	ribozyme
AC006338.1	ENSG00000278197	unprocessed_pseudogene
AC006557.6	ENSG00000279352	TEC	0.928	0.673-1.279	0.646957
AC008264.1	ENSG00000224545	processed_pseudogene
SYT17	ENSG00000103528	protein_coding	1.547	1.112-2.151	0.00960943
LINC01285	ENSG00000203650	lncRNA	1.269	0.918-1.754	0.149501
AC133539.1	ENSG00000270385	processed_pseudogene
PHKB	ENSG00000102893	protein_coding	1.547	1.116-2.145	0.00883815
GRAMD4P5	ENSG00000259089	unprocessed_pseudogene
ANAPC16	ENSG00000166295	protein_coding	1.547	1.111-2.153	0.00977098
SNORD114-2	ENSG00000200823	snoRNA
AL121781.1	ENSG00000238282	lncRNA
RBM18	ENSG00000119446	protein_coding	1.547	1.117-2.144	0.00873795
TLL2	ENSG00000095587	protein_coding	1.546	1.117-2.139	0.00865767
NME2	ENSG00000243678	protein_coding	1.546	1.117-2.140	0.00864649
ORMDL3	ENSG00000172057	protein_coding	1.546	1.108-2.158	0.0103639
LMBRD1	ENSG00000168216	protein_coding	1.546	1.116-2.143	0.0088033
AC025881.1	ENSG00000253499	processed_pseudogene
RPS4XP22	ENSG00000239830	processed_pseudogene	1.296	0.937-1.791	0.116683
PINK1-AS	ENSG00000117242	lncRNA	1.322	0.957-1.825	0.0907281
AC008813.1	ENSG00000255875	processed_pseudogene	0.990	0.715-1.371	0.952617
Y_RNA	ENSG00000200998	misc_RNA
AC011933.1	ENSG00000228007	processed_pseudogene	1.063	0.771-1.465	0.709172
LINC02882	ENSG00000251138	lncRNA
ANP32E	ENSG00000143401	protein_coding	1.546	1.117-2.141	0.00868006
MIR194-1	ENSG00000207624	miRNA
AC027279.4	ENSG00000280190	TEC
AC023824.1	ENSG00000260073	lncRNA
AC016722.2	ENSG00000228925	lncRNA	0.747	0.541-1.033	0.0777215
RNU7-126P	ENSG00000238632	snRNA
AC012063.1	ENSG00000227252	lncRNA	1.289	0.932-1.782	0.125161
LAMTOR5P1	ENSG00000236646	processed_pseudogene
DNAH11	ENSG00000105877	protein_coding	1.546	1.115-2.142	0.00888304
AP001541.1	ENSG00000279295	TEC
SCPEP1	ENSG00000121064	protein_coding	1.545	1.116-2.140	0.00879704
AC138089.1	ENSG00000229255	lncRNA
KRT8P5	ENSG00000267573	processed_pseudogene	0.861	0.623-1.191	0.366124
ICE2P2	ENSG00000242705	processed_pseudogene
AC018659.6	ENSG00000277081	misc_RNA
KRT8	ENSG00000170421	protein_coding	1.545	1.115-2.142	0.00904089
AC092035.1	ENSG00000227224	processed_pseudogene
SNORA70H	ENSG00000206637	snoRNA
AC005088.1	ENSG00000278586	processed_pseudogene
U2SURP	ENSG00000163714	protein_coding	1.544	1.113-2.141	0.00925849
EIF2B1	ENSG00000111361	protein_coding	1.544	1.117-2.135	0.00862899
G2E3	ENSG00000092140	protein_coding	1.543	1.114-2.137	0.00907361
PRELID2P1	ENSG00000257336	processed_pseudogene	1.003	0.728-1.382	0.984433
SNORA11D	ENSG00000221475	snoRNA
AC092162.2	ENSG00000230552	lncRNA	0.926	0.668-1.282	0.642118
MIR4266	ENSG00000265965	miRNA
AL139220.2	ENSG00000230615	lncRNA	1.161	0.842-1.600	0.363122
ADCY10P1	ENSG00000161912	transcribed_unprocessed_pseudogene	0.863	0.625-1.191	0.369985
AC084851.3	ENSG00000276637	unprocessed_pseudogene
AC016903.1	ENSG00000236634	lncRNA
AC106772.2	ENSG00000250385	lncRNA
HOXA1	ENSG00000105991	protein_coding	1.543	1.114-2.136	0.00899195
AL162464.2	ENSG00000258690	lncRNA
MTIF2	ENSG00000085760	protein_coding	1.543	1.107-2.151	0.0104875
AC010186.2	ENSG00000256594	transcribed_unprocessed_pseudogene	0.978	0.710-1.348	0.892117
LINC02823	ENSG00000258100	lncRNA
ADAM3A	ENSG00000197475	transcribed_unitary_pseudogene
MNAT1	ENSG00000020426	protein_coding	1.543	1.115-2.134	0.00883493
AC106883.1	ENSG00000225394	processed_pseudogene
RNU6-408P	ENSG00000251719	snRNA
U3	ENSG00000221461	snoRNA
LINC00315	ENSG00000184274	lncRNA	0.893	0.648-1.231	0.489313
AC005775.1	ENSG00000266933	lncRNA	1.053	0.763-1.454	0.752335
NDUFA4	ENSG00000189043	protein_coding	1.543	1.110-2.145	0.00980232
AC103794.1	ENSG00000254878	lncRNA
MPHOSPH8	ENSG00000196199	protein_coding	1.543	1.115-2.135	0.00888867
AC134684.1	ENSG00000254796	processed_pseudogene
BOLA3-AS1	ENSG00000225439	lncRNA	0.829	0.601-1.143	0.253065
PTGES3	ENSG00000110958	protein_coding	1.542	1.110-2.142	0.0098841
MIR515-1	ENSG00000207616	miRNA
GLOD4	ENSG00000167699	protein_coding	1.542	1.115-2.134	0.00888226
INAFM2	ENSG00000259330	protein_coding	1.542	1.114-2.134	0.0090076
SLC19A1	ENSG00000173638	protein_coding	1.541	1.108-2.143	0.0101955
BNIP3	ENSG00000176171	protein_coding	1.541	1.110-2.139	0.00981756
IGHV3-21	ENSG00000211947	IG_V_gene	0.776	0.561-1.074	0.125853
RSL1D1	ENSG00000171490	protein_coding	1.541	1.115-2.131	0.00884397
AC012494.2	ENSG00000229494	lncRNA
RBM8A	ENSG00000265241	protein_coding	1.541	1.110-2.139	0.00976395
AC138904.1	ENSG00000246465	lncRNA	1.289	0.933-1.780	0.123222
LINC02533	ENSG00000260239	lncRNA	0.977	0.709-1.347	0.888954
SAP30	ENSG00000164105	protein_coding	1.540	1.114-2.130	0.00905817
IGKV2-36	ENSG00000253487	IG_V_pseudogene
DPY30	ENSG00000162961	protein_coding	1.540	1.105-2.144	0.0106837
HK2P1	ENSG00000228612	processed_pseudogene	1.082	0.784-1.493	0.630531
AC190387.1	ENSG00000279630	TEC
METTL9	ENSG00000197006	protein_coding	1.540	1.113-2.132	0.00920812
RPSAP15	ENSG00000237506	processed_pseudogene	0.922	0.669-1.271	0.619876
AC090517.3	ENSG00000279683	TEC
SPDYE22P	ENSG00000266537	unprocessed_pseudogene
AC018541.1	ENSG00000253300	lncRNA
POMP	ENSG00000132963	protein_coding	1.540	1.114-2.129	0.00890277
IGLVVI-22-1	ENSG00000253546	IG_V_pseudogene
RPS26P31	ENSG00000235459	processed_pseudogene	1.142	0.825-1.581	0.423261
RASA3-IT1	ENSG00000232487	lncRNA
AL365273.1	ENSG00000240527	lncRNA
AC093775.1	ENSG00000279104	TEC
AC125603.2	ENSG00000257883	lncRNA
RN7SL807P	ENSG00000243125	misc_RNA
ASB2	ENSG00000100628	protein_coding	1.539	1.108-2.137	0.0101042
RPL21P132	ENSG00000183911	processed_pseudogene	0.925	0.670-1.278	0.637428
RANBP2	ENSG00000153201	protein_coding	1.539	1.109-2.136	0.00986276
RPL36A	ENSG00000241343	protein_coding	1.539	1.114-2.127	0.00902393
AP000785.1	ENSG00000254933	lncRNA
Y_RNA	ENSG00000222658	misc_RNA
AC073651.2	ENSG00000256627	processed_pseudogene
MIR607	ENSG00000207976	miRNA
LINC01856	ENSG00000237574	lncRNA
AL355877.1	ENSG00000270733	processed_pseudogene	1.514	1.095-2.093	0.0120576
AL139039.3	ENSG00000237685	lncRNA	1.148	0.831-1.587	0.402716
AC012103.1	ENSG00000253376	lncRNA
DNAJC3	ENSG00000102580	protein_coding	1.539	1.110-2.133	0.00973207
MRPS9	ENSG00000135972	protein_coding	1.538	1.106-2.139	0.010414
RPL28	ENSG00000108107	protein_coding	1.538	1.111-2.128	0.00946569
RNU6-1000P	ENSG00000212368	snRNA
RNU6-447P	ENSG00000222225	snRNA
GLRXP2	ENSG00000258544	processed_pseudogene
CNOT8	ENSG00000155508	protein_coding	1.537	1.106-2.136	0.0105398
AP002802.2	ENSG00000270701	processed_pseudogene
CDKN2A-DT	ENSG00000224854	lncRNA	0.740	0.536-1.020	0.0657744
AL353622.2	ENSG00000271398	lncRNA
AL355375.2	ENSG00000262566	processed_pseudogene
AC139769.3	ENSG00000277493	unprocessed_pseudogene
MRPS18A	ENSG00000096080	protein_coding	1.537	1.111-2.127	0.00943878
CHCHD3	ENSG00000106554	protein_coding	1.537	1.108-2.134	0.0101622
MRPL21	ENSG00000197345	protein_coding	1.537	1.112-2.125	0.00929275
AP003385.1	ENSG00000227834	processed_pseudogene	0.980	0.710-1.352	0.900514
AC026367.1	ENSG00000270482	lncRNA	0.780	0.565-1.077	0.131718
AL133467.1	ENSG00000258572	lncRNA	0.847	0.613-1.170	0.313119
DOCK9-DT	ENSG00000260992	lncRNA	1.139	0.825-1.572	0.428892
IGBP1	ENSG00000089289	protein_coding	1.537	1.111-2.126	0.00947713
LINC02358	ENSG00000251256	lncRNA
MIR4672	ENSG00000263979	miRNA
AC105129.3	ENSG00000270690	processed_pseudogene
VN1R65P	ENSG00000260883	unitary_pseudogene
AC018630.2	ENSG00000275778	protein_coding	1.536	1.103-2.139	0.0110097
AC093157.3	ENSG00000252765	scaRNA
AF001548.2	ENSG00000263335	lncRNA	1.101	0.798-1.520	0.55662
AL355314.1	ENSG00000223800	lncRNA
RN7SL823P	ENSG00000263595	misc_RNA
RNU2-54P	ENSG00000222231	snRNA
CHRM1	ENSG00000168539	protein_coding	1.536	1.106-2.133	0.0103459
PNCK	ENSG00000130822	protein_coding	1.536	1.107-2.132	0.0102508
AREG	ENSG00000109321	protein_coding	1.536	1.111-2.123	0.00939432
CD82	ENSG00000085117	protein_coding	1.535	1.110-2.121	0.00950133
GPI	ENSG00000105220	protein_coding	1.535	1.108-2.127	0.00996894
HMGB1P23	ENSG00000253770	processed_pseudogene
PPIAP2	ENSG00000227379	processed_pseudogene	0.828	0.597-1.147	0.256719
EXOSC3	ENSG00000107371	protein_coding	1.535	1.108-2.129	0.0100688
AC008572.1	ENSG00000253613	lncRNA
Y_RNA	ENSG00000201277	misc_RNA
AC117490.1	ENSG00000225240	unprocessed_pseudogene
PTMAP6	ENSG00000237000	processed_pseudogene
RNY4P34	ENSG00000201649	misc_RNA
SAMM50	ENSG00000100347	protein_coding	1.535	1.107-2.128	0.010118
HNRNPA2B1	ENSG00000122566	protein_coding	1.534	1.110-2.120	0.00961889
RPS27P1	ENSG00000223876	processed_pseudogene
ZNF630-AS1	ENSG00000277541	lncRNA
RPL31	ENSG00000071082	protein_coding	1.534	1.108-2.122	0.00988113
OSTF1	ENSG00000134996	protein_coding	1.534	1.107-2.126	0.0101675
MIR3156-1	ENSG00000263476	miRNA
IFNWP2	ENSG00000237691	unprocessed_pseudogene	1.149	0.833-1.584	0.397971
RPL5P23	ENSG00000240395	processed_pseudogene	1.244	0.901-1.719	0.185301
VAMP3	ENSG00000049245	protein_coding	1.533	1.107-2.122	0.0101832
AC027130.1	ENSG00000261195	lncRNA
AL160237.2	ENSG00000258887	unprocessed_pseudogene
AL691432.1	ENSG00000269737	transcribed_processed_pseudogene	0.876	0.636-1.209	0.421479
RPL7L1	ENSG00000146223	protein_coding	1.533	1.109-2.121	0.00981498
JPT1	ENSG00000189159	protein_coding	1.533	1.106-2.123	0.0102533
TLK1P1	ENSG00000226783	processed_pseudogene
FTH1	ENSG00000167996	protein_coding	1.533	1.107-2.122	0.0100954
EMC7	ENSG00000134153	protein_coding	1.533	1.110-2.119	0.00954928
RNA5SP462	ENSG00000252539	rRNA_pseudogene
AL450472.1	ENSG00000229015	transcribed_unprocessed_pseudogene
IGHV3OR16-10	ENSG00000233732	IG_V_gene	0.758	0.549-1.048	0.0935631
KRT18P56	ENSG00000249668	processed_pseudogene
CCDC47	ENSG00000108588	protein_coding	1.532	1.107-2.122	0.0101639
RNU6-242P	ENSG00000207087	snRNA
SET	ENSG00000119335	protein_coding	1.532	1.107-2.121	0.0101581
AC099794.1	ENSG00000234318	lncRNA
TTL	ENSG00000114999	protein_coding	1.532	1.101-2.130	0.0113035
AC027575.2	ENSG00000278107	lncRNA	0.949	0.688-1.309	0.749558
Y_RNA	ENSG00000207196	misc_RNA
RN7SL300P	ENSG00000265813	misc_RNA
GSTP1	ENSG00000084207	protein_coding	1.530	1.105-2.119	0.0104559
RNU6-564P	ENSG00000222915	snRNA
MBOAT7	ENSG00000125505	protein_coding	1.530	1.106-2.116	0.0101423
AF274858.1	ENSG00000260081	transcribed_processed_pseudogene	1.008	0.731-1.389	0.963368
GNA13	ENSG00000120063	protein_coding	1.530	1.103-2.122	0.0109543
SRSF9	ENSG00000111786	protein_coding	1.530	1.105-2.118	0.0104424
NDST1-AS1	ENSG00000254333	lncRNA	1.017	0.737-1.403	0.919109
AP001207.3	ENSG00000254024	lncRNA	0.849	0.616-1.170	0.316519
RNA5SP434	ENSG00000252456	rRNA_pseudogene
LINC01732	ENSG00000237292	lncRNA	0.902	0.653-1.247	0.533269
AC009930.1	ENSG00000253489	lncRNA
MRPL41	ENSG00000182154	protein_coding	1.530	1.106-2.117	0.0102373
ATG5	ENSG00000057663	protein_coding	1.530	1.107-2.116	0.0100586
DARS1	ENSG00000115866	protein_coding	1.530	1.103-2.121	0.0107522
BTF3P12	ENSG00000213003	processed_pseudogene	1.150	0.834-1.585	0.393371
KYAT1	ENSG00000171097	protein_coding	1.529	1.100-2.126	0.0114754
XPR1	ENSG00000143324	protein_coding	1.529	1.099-2.128	0.0117252
C1QBP	ENSG00000108561	protein_coding	1.529	1.104-2.118	0.0106333
AC084116.3	ENSG00000253530	lncRNA
NCBP2	ENSG00000114503	protein_coding	1.529	1.105-2.117	0.0104651
C5orf15	ENSG00000113583	protein_coding	1.529	1.103-2.119	0.010763
AC006213.3	ENSG00000267191	lncRNA	1.151	0.834-1.587	0.39192
AC093162.1	ENSG00000246575	unprocessed_pseudogene	1.140	0.827-1.572	0.423347
AC090948.2	ENSG00000272498	lncRNA	1.118	0.811-1.541	0.496624
MIR378C	ENSG00000264803	miRNA
PSPH	ENSG00000146733	protein_coding	1.529	1.102-2.122	0.0110273
MTND4P10	ENSG00000226663	processed_pseudogene
AC119751.4	ENSG00000250753	processed_pseudogene
POM121L6P	ENSG00000243307	processed_pseudogene
UBA2	ENSG00000126261	protein_coding	1.529	1.105-2.116	0.010355
AC007611.1	ENSG00000260086	lncRNA	0.895	0.649-1.233	0.496288
PRKAG1	ENSG00000181929	protein_coding	1.529	1.097-2.129	0.012102
AC097375.3	ENSG00000251249	lncRNA
BX322557.1	ENSG00000229382	lncRNA
ACTBP14	ENSG00000229001	processed_pseudogene	1.010	0.733-1.392	0.951777
AC027682.5	ENSG00000261396	lncRNA	1.092	0.788-1.513	0.596397
RRAGA	ENSG00000155876	protein_coding	1.529	1.104-2.118	0.0105541
AC024267.3	ENSG00000264304	lncRNA	0.873	0.630-1.209	0.414347
C15orf32	ENSG00000183643	lncRNA
AC092660.1	ENSG00000234877	lncRNA
TNPO3	ENSG00000064419	protein_coding	1.528	1.102-2.119	0.0109437
LINC01626	ENSG00000223765	lncRNA
RRS1-AS1	ENSG00000246145	lncRNA	1.181	0.855-1.631	0.311981
DAP3	ENSG00000132676	protein_coding	1.528	1.100-2.123	0.011505
RNU6-337P	ENSG00000212545	snRNA
IDH3G	ENSG00000067829	protein_coding	1.528	1.106-2.112	0.0101817
AL031670.1	ENSG00000275582	lncRNA	1.072	0.777-1.479	0.671053
RNU6-390P	ENSG00000252068	snRNA
HSPA8P7	ENSG00000224773	processed_pseudogene	0.799	0.578-1.106	0.175714
AC104462.2	ENSG00000238224	lncRNA
UXS1	ENSG00000115652	protein_coding	1.528	1.100-2.123	0.0114432
AL358335.1	ENSG00000258750	processed_pseudogene
AC093535.2	ENSG00000279118	TEC	0.980	0.711-1.351	0.901514
DHX8	ENSG00000067596	protein_coding	1.528	1.099-2.124	0.0117145
LINC02351	ENSG00000277987	lncRNA
SLC41A3	ENSG00000114544	protein_coding	1.527	1.103-2.112	0.0106541
OR4C2P	ENSG00000182565	unprocessed_pseudogene
AC013738.1	ENSG00000252888	snoRNA
BAAT	ENSG00000136881	protein_coding	1.527	1.105-2.111	0.0103322
RAD51C	ENSG00000108384	protein_coding	1.527	1.096-2.128	0.0124015
TUFM	ENSG00000178952	protein_coding	1.527	1.100-2.118	0.0114185
MIR6134	ENSG00000277569	miRNA
AL022334.1	ENSG00000233388	processed_pseudogene
AC243961.1	ENSG00000228229	lncRNA
MMS19	ENSG00000155229	protein_coding	1.527	1.093-2.134	0.0130827
POC1B-AS1	ENSG00000270344	lncRNA	1.109	0.803-1.532	0.529793
SMAD9-IT1	ENSG00000236711	lncRNA
KLHDC3	ENSG00000124702	protein_coding	1.527	1.104-2.112	0.010536
RNU1-11P	ENSG00000206702	snRNA
AC087477.3	ENSG00000259312	lncRNA
LINC02485	ENSG00000248456	lncRNA
RN7SKP112	ENSG00000223145	misc_RNA
AL161891.1	ENSG00000276672	lncRNA	1.052	0.763-1.450	0.756648
MIR2115	ENSG00000252466	miRNA
RRP1B	ENSG00000160208	protein_coding	1.527	1.102-2.116	0.0110529
RNU4-72P	ENSG00000222686	snRNA
NCF1B	ENSG00000182487	transcribed_unprocessed_pseudogene	0.812	0.588-1.120	0.204277
PAICSP5	ENSG00000229877	processed_pseudogene
AC012354.5	ENSG00000276229	misc_RNA
RNA5SP113	ENSG00000222418	rRNA_pseudogene
FAM3A	ENSG00000071889	protein_coding	1.527	1.104-2.113	0.0105675
XRCC6P1	ENSG00000237417	processed_pseudogene	1.138	0.825-1.571	0.430608
PTPN2P2	ENSG00000224117	processed_pseudogene	1.277	0.924-1.765	0.13887
RNA5SP284	ENSG00000207277	rRNA_pseudogene
SNORA52	ENSG00000199785	snoRNA
Y_RNA	ENSG00000206734	misc_RNA
AP000943.2	ENSG00000255929	lncRNA
RN7SKP123	ENSG00000222664	misc_RNA
AC021483.2	ENSG00000261229	lncRNA	1.276	0.924-1.762	0.139552
FXR1	ENSG00000114416	protein_coding	1.526	1.096-2.124	0.0123673
AC004057.1	ENSG00000196656	transcribed_processed_pseudogene	0.803	0.581-1.111	0.185331
AL162740.1	ENSG00000207022	snoRNA
TEX261	ENSG00000144043	protein_coding	1.526	1.102-2.111	0.0108446
AC019070.1	ENSG00000212181	snoRNA
AC122129.1	ENSG00000197815	lncRNA	0.815	0.590-1.124	0.212663
AC104843.2	ENSG00000231139	unprocessed_pseudogene
Y_RNA	ENSG00000207438	misc_RNA
H3P9	ENSG00000227430	processed_pseudogene
AC135048.3	ENSG00000275263	lncRNA	0.827	0.600-1.140	0.245668
Y_RNA	ENSG00000206713	misc_RNA
AL358033.1	ENSG00000252537	snoRNA
TASP1	ENSG00000089123	protein_coding	1.526	1.097-2.121	0.011999
AC084149.1	ENSG00000230968	lncRNA
Y_RNA	ENSG00000274603	misc_RNA
UTP23	ENSG00000147679	protein_coding	1.526	1.102-2.112	0.0108528
PPP1R1AP2	ENSG00000261084	processed_pseudogene
CMSS1	ENSG00000184220	protein_coding	1.526	1.103-2.110	0.0106396
PSMC1	ENSG00000100764	protein_coding	1.526	1.103-2.110	0.0106694
LINC02726	ENSG00000255193	lncRNA
PFKP	ENSG00000067057	protein_coding	1.526	1.099-2.118	0.0116587
MZT2B	ENSG00000152082	protein_coding	1.525	1.102-2.111	0.0109529
GALE	ENSG00000117308	protein_coding	1.525	1.098-2.117	0.0117706
AL031587.2	ENSG00000233739	lncRNA
RNA5SP115	ENSG00000223092	rRNA_pseudogene
LINC02386	ENSG00000257756	lncRNA
AL138781.1	ENSG00000275329	lncRNA	1.143	0.829-1.575	0.414843
SRP68	ENSG00000167881	protein_coding	1.525	1.103-2.109	0.01073
MIR520G	ENSG00000207799	miRNA
NECAP1	ENSG00000089818	protein_coding	1.525	1.093-2.127	0.0129298
AC124312.2	ENSG00000257647	lncRNA	0.806	0.584-1.113	0.190408
LDHBP3	ENSG00000248950	processed_pseudogene
Y_RNA	ENSG00000238943	misc_RNA
AC134043.1	ENSG00000252458	snoRNA
AC025857.1	ENSG00000255144	unprocessed_pseudogene
CDK2AP2P2	ENSG00000237451	processed_pseudogene	1.121	0.812-1.547	0.488029
MTX1	ENSG00000173171	protein_coding	1.525	1.097-2.119	0.0119893
SLC52A3	ENSG00000101276	protein_coding	1.524	1.098-2.115	0.0118672
RPS3AP22	ENSG00000240083	processed_pseudogene
NKX2-8	ENSG00000136327	protein_coding	1.524	1.100-2.110	0.0112865
MTOR-AS1	ENSG00000225602	lncRNA
ZFAND6	ENSG00000086666	protein_coding	1.524	1.100-2.112	0.0112564
HEBP1	ENSG00000013583	protein_coding	1.524	1.099-2.113	0.0114536
MARS1	ENSG00000166986	protein_coding	1.524	1.098-2.115	0.011678
KLF7P1	ENSG00000240704	processed_pseudogene	1.182	0.856-1.634	0.309531
AC020663.1	ENSG00000266994	lncRNA
TXNDC12	ENSG00000117862	protein_coding	1.524	1.102-2.108	0.0107989
FBXO45	ENSG00000174013	protein_coding	1.523	1.096-2.115	0.0121078
MIRLET7E	ENSG00000198972	miRNA
AC011558.1	ENSG00000279753	TEC
SAA1	ENSG00000173432	protein_coding	1.523	1.103-2.104	0.0106947
ABCF1	ENSG00000204574	protein_coding	1.523	1.101-2.108	0.0111241
AL049812.1	ENSG00000223651	processed_pseudogene
SFXN3	ENSG00000107819	protein_coding	1.523	1.100-2.108	0.0113125
AL031773.1	ENSG00000232529	lncRNA
ZDHHC20P1	ENSG00000233916	processed_pseudogene	1.318	0.955-1.820	0.0930326
AL355483.2	ENSG00000232762	lncRNA
EBPL	ENSG00000123179	protein_coding	1.523	1.096-2.118	0.0122212
AC079466.1	ENSG00000266976	lncRNA
AP002495.1	ENSG00000254469	protein_coding	1.523	1.096-2.116	0.0122821
AP001059.2	ENSG00000278158	lncRNA
AC107871.1	ENSG00000260007	protein_coding	1.522	1.101-2.105	0.0110243
AC011487.4	ENSG00000274892	unprocessed_pseudogene
POLR1D	ENSG00000186184	protein_coding	1.522	1.100-2.104	0.0111277
GPALPP1	ENSG00000133114	protein_coding	1.522	1.101-2.106	0.0110967
AC092999.1	ENSG00000279311	TEC	1.049	0.759-1.449	0.772471
AC073575.1	ENSG00000258323	lncRNA
ADAMTSL4-AS2	ENSG00000237781	lncRNA	0.913	0.662-1.260	0.579631
AC245140.2	ENSG00000280195	lncRNA	0.857	0.620-1.185	0.350686
AC092905.1	ENSG00000244561	processed_pseudogene
PPP4C	ENSG00000149923	protein_coding	1.521	1.100-2.102	0.0111679
MIR378A	ENSG00000199047	miRNA
MIR548U	ENSG00000212017	miRNA
MIR421	ENSG00000202566	miRNA	1.001	0.724-1.384	0.996243
GJB7	ENSG00000164411	protein_coding	1.521	1.099-2.106	0.0115021
AC010480.1	ENSG00000279883	TEC
YARS2	ENSG00000139131	protein_coding	1.521	1.098-2.106	0.0115836
PSMD10	ENSG00000101843	protein_coding	1.521	1.096-2.110	0.012156
SACS-AS1	ENSG00000229558	lncRNA
AC104308.1	ENSG00000226489	processed_pseudogene
SMU1	ENSG00000122692	protein_coding	1.521	1.098-2.108	0.0116823
RCN1P1	ENSG00000215477	processed_pseudogene
AC105339.5	ENSG00000279758	TEC	0.767	0.554-1.061	0.108832
AL590704.1	ENSG00000219409	processed_pseudogene
ATP5F1AP3	ENSG00000263232	processed_pseudogene	1.148	0.833-1.583	0.399012
NEU1	ENSG00000204386	protein_coding	1.521	1.100-2.103	0.011204
RPL31P17	ENSG00000235225	processed_pseudogene	1.096	0.795-1.510	0.576049
SNORD93	ENSG00000221740	snoRNA	1.458	1.049-2.025	0.0247399
MIR3665	ENSG00000266325	miRNA
PDAP1	ENSG00000106244	protein_coding	1.521	1.100-2.105	0.0113041
AC091564.6	ENSG00000255680	lncRNA	0.999	0.725-1.376	0.995264
LINC01615	ENSG00000223485	lncRNA	0.973	0.706-1.342	0.869297
AC008837.2	ENSG00000248928	processed_pseudogene
RHEB	ENSG00000106615	protein_coding	1.520	1.097-2.105	0.011738
TRMT2B-AS1	ENSG00000225839	lncRNA
RN7SL818P	ENSG00000274234	misc_RNA
AL646090.1	ENSG00000223504	lncRNA
ATP5F1A	ENSG00000152234	protein_coding	1.520	1.095-2.109	0.0123558
EFNA1	ENSG00000169242	protein_coding	1.520	1.094-2.111	0.0125311
RNU6-744P	ENSG00000202427	snRNA
AC005899.5	ENSG00000266385	lncRNA
KRT8P41	ENSG00000213538	processed_pseudogene	0.857	0.622-1.182	0.346866
MIR596	ENSG00000207826	miRNA
MICU2	ENSG00000165487	protein_coding	1.520	1.099-2.101	0.0113882
CICP11	ENSG00000237799	processed_pseudogene
LINC00972	ENSG00000225128	lncRNA
ERG28	ENSG00000133935	protein_coding	1.520	1.098-2.104	0.0116273
THAP10	ENSG00000129028	protein_coding	1.519	1.097-2.103	0.01176
PITHD1	ENSG00000057757	protein_coding	1.519	1.099-2.098	0.0112401
AC022206.1	ENSG00000240419	processed_pseudogene
ZC3H15	ENSG00000065548	protein_coding	1.519	1.094-2.110	0.0125575
NCAM1	ENSG00000149294	protein_coding	1.519	1.098-2.100	0.0114709
NQO2-AS1	ENSG00000224846	lncRNA	0.897	0.650-1.238	0.509257
IVD	ENSG00000128928	protein_coding	1.518	1.093-2.109	0.0127202
MIRLET7F2	ENSG00000208012	miRNA
SLC36A2	ENSG00000186335	protein_coding	1.518	1.097-2.100	0.0117819
LYRM7	ENSG00000186687	protein_coding	1.518	1.093-2.108	0.0127269
GUCD1	ENSG00000138867	protein_coding	1.518	1.096-2.102	0.0119264
LEFTY1	ENSG00000243709	protein_coding	1.517	1.092-2.108	0.0130006
RNA5SP112	ENSG00000251746	rRNA_pseudogene
AC092353.1	ENSG00000251391	lncRNA
TXNP4	ENSG00000262519	processed_pseudogene	0.834	0.604-1.150	0.267765
SNORD60	ENSG00000206630	snoRNA	1.010	0.731-1.394	0.953944
STC2	ENSG00000113739	protein_coding	1.516	1.094-2.100	0.0123467
SLC2A3	ENSG00000059804	protein_coding	1.516	1.095-2.098	0.0121289
SMG6-IT1	ENSG00000278941	TEC
YAP1P1	ENSG00000220494	processed_pseudogene	1.029	0.745-1.419	0.863852
AP000766.1	ENSG00000261098	lncRNA	1.065	0.772-1.468	0.701628
TCEAL9	ENSG00000185222	protein_coding	1.516	1.097-2.096	0.011721
AL592164.1	ENSG00000261435	lncRNA
CKS2	ENSG00000123975	protein_coding	1.516	1.097-2.097	0.0118347
AC025594.1	ENSG00000224163	unprocessed_pseudogene
AC020914.2	ENSG00000268839	unprocessed_pseudogene
RPS15AP18	ENSG00000242979	processed_pseudogene
LINC02812	ENSG00000230138	lncRNA	0.764	0.552-1.056	0.103442
AC138956.1	ENSG00000250909	lncRNA	0.901	0.652-1.246	0.527793
RNA5SP486	ENSG00000251770	rRNA_pseudogene
ZCCHC9	ENSG00000131732	protein_coding	1.516	1.095-2.099	0.0122956
COQ9	ENSG00000088682	protein_coding	1.516	1.089-2.111	0.0137551
AC104785.1	ENSG00000270720	lncRNA	1.387	1.005-1.916	0.0468347
IMP3P1	ENSG00000230589	processed_pseudogene
AL359881.3	ENSG00000270171	lncRNA
RN7SL531P	ENSG00000264071	misc_RNA
MIR6777	ENSG00000274111	miRNA
AL158829.1	ENSG00000232939	lncRNA
AC104687.1	ENSG00000242727	processed_pseudogene
PDGFA	ENSG00000197461	protein_coding	1.516	1.093-2.102	0.012764
Z84468.1	ENSG00000281732	lncRNA
ARMC1	ENSG00000104442	protein_coding	1.516	1.095-2.099	0.0121657
AL137779.3	ENSG00000259161	processed_pseudogene
PSMD7	ENSG00000103035	protein_coding	1.516	1.091-2.105	0.0131268
EIF1	ENSG00000173812	protein_coding	1.515	1.095-2.098	0.0122683
AC012306.2	ENSG00000272667	lncRNA	0.984	0.713-1.358	0.921426
CAPN8	ENSG00000203697	protein_coding	1.515	1.089-2.108	0.0136735
TRBV6-5	ENSG00000211721	TR_V_gene	0.797	0.578-1.099	0.165743
NDUFA1	ENSG00000125356	protein_coding	1.515	1.097-2.092	0.0116018
TRIM60P17	ENSG00000223558	processed_pseudogene
EFNB2	ENSG00000125266	protein_coding	1.514	1.094-2.094	0.0123523
AC119868.1	ENSG00000264845	transcribed_processed_pseudogene
ALG1L8P	ENSG00000227620	unprocessed_pseudogene	1.203	0.873-1.659	0.259345
AC023762.1	ENSG00000271148	lncRNA
C1DP2	ENSG00000236217	processed_pseudogene
AC010442.1	ENSG00000214278	processed_pseudogene
CNN2P6	ENSG00000213854	processed_pseudogene
MORC2	ENSG00000133422	protein_coding	1.513	1.091-2.098	0.0129557
RN7SKP133	ENSG00000201715	misc_RNA
UQCRH	ENSG00000173660	protein_coding	1.513	1.093-2.093	0.0124344
AC009119.2	ENSG00000260932	lncRNA
ADAP1	ENSG00000105963	protein_coding	1.513	1.091-2.097	0.0129812
LINC01524	ENSG00000234948	lncRNA	1.155	0.837-1.594	0.379274
AC026167.1	ENSG00000226022	lncRNA
CEBPZOS	ENSG00000218739	protein_coding	1.513	1.094-2.092	0.0122796
TIMM8A	ENSG00000126953	protein_coding	1.513	1.094-2.092	0.0123267
ISCA1	ENSG00000135070	protein_coding	1.513	1.092-2.094	0.0126918
AC100757.2	ENSG00000274835	unprocessed_pseudogene
RBM8B	ENSG00000258427	processed_pseudogene	1.060	0.766-1.465	0.725522
C1orf43	ENSG00000143612	protein_coding	1.513	1.092-2.098	0.0128387
ELOCP26	ENSG00000236599	processed_pseudogene
AC094019.1	ENSG00000201701	snoRNA
AL049830.1	ENSG00000213867	processed_pseudogene	1.176	0.853-1.621	0.322792
RMI1	ENSG00000178966	protein_coding	1.513	1.092-2.096	0.0128349
ZNF519P2	ENSG00000258799	processed_pseudogene
LSM6	ENSG00000164167	protein_coding	1.513	1.096-2.090	0.011927
NRBF2P5	ENSG00000270427	processed_pseudogene	0.805	0.582-1.112	0.188069
AC135279.2	ENSG00000255566	processed_pseudogene	0.793	0.575-1.093	0.156867
EI24P4	ENSG00000236343	processed_pseudogene
MTCYBP14	ENSG00000238236	processed_pseudogene
AC016573.1	ENSG00000253968	lncRNA
Y_RNA	ENSG00000201549	misc_RNA
ENO1	ENSG00000074800	protein_coding	1.512	1.093-2.092	0.0125943
MTATP6P7	ENSG00000232990	unprocessed_pseudogene
AP001582.1	ENSG00000254992	processed_pseudogene
GLRX5	ENSG00000182512	protein_coding	1.512	1.094-2.089	0.0121969
DNAJC15	ENSG00000120675	protein_coding	1.512	1.090-2.097	0.0132385
AL390237.1	ENSG00000216687	processed_pseudogene
PPP1R37	ENSG00000104866	protein_coding	1.512	1.088-2.099	0.0136725
RUSF1	ENSG00000140688	protein_coding	1.512	1.092-2.092	0.0126741
AC008175.1	ENSG00000235059	lncRNA
AC084756.1	ENSG00000259684	lncRNA
LINC00552	ENSG00000279770	TEC
TBC1D30	ENSG00000111490	protein_coding	1.511	1.086-2.101	0.0142431
AP001208.1	ENSG00000254084	lncRNA	1.124	0.815-1.549	0.477145
HDDC2	ENSG00000111906	protein_coding	1.510	1.093-2.085	0.0124647
AL513324.1	ENSG00000263041	lncRNA
SARS1	ENSG00000031698	protein_coding	1.510	1.092-2.089	0.012733
CSNK2A2	ENSG00000070770	protein_coding	1.510	1.088-2.095	0.0136503
AC103968.1	ENSG00000259507	processed_pseudogene
Y_RNA	ENSG00000207292	misc_RNA
AC022022.2	ENSG00000270421	processed_pseudogene
AC106733.1	ENSG00000279856	TEC
NUP43	ENSG00000120253	protein_coding	1.510	1.090-2.092	0.0132674
Y_RNA	ENSG00000207383	misc_RNA	1.220	0.884-1.684	0.227277
RPL11P1	ENSG00000227394	processed_pseudogene
AC067942.1	ENSG00000227304	transcribed_processed_pseudogene	0.728	0.526-1.008	0.0559949
AC137056.2	ENSG00000280306	TEC
MIR2113	ENSG00000238367	miRNA
CD40	ENSG00000101017	protein_coding	1.510	1.090-2.093	0.0132994
RNF185-AS1	ENSG00000254835	lncRNA
NFIL3	ENSG00000165030	protein_coding	1.510	1.085-2.101	0.0144733
AC026616.1	ENSG00000253777	processed_pseudogene
DIABLO	ENSG00000184047	protein_coding	1.509	1.089-2.092	0.0133784
RTN4R	ENSG00000040608	protein_coding	1.509	1.092-2.086	0.0127719
AL583803.1	ENSG00000229923	lncRNA
RN7SL752P	ENSG00000239437	misc_RNA	0.967	0.701-1.336	0.840489
YARS1	ENSG00000134684	protein_coding	1.509	1.092-2.086	0.0127622
LINC00354	ENSG00000226903	lncRNA
BICRA-AS1	ENSG00000269806	lncRNA
AC099548.2	ENSG00000253882	transcribed_unprocessed_pseudogene	1.356	0.981-1.876	0.0655028
AC027369.3	ENSG00000254728	unprocessed_pseudogene
AL121875.1	ENSG00000275268	snRNA
AC015912.3	ENSG00000274213	lncRNA	0.958	0.695-1.322	0.794093
POLR2KP2	ENSG00000224510	processed_pseudogene
AC140481.3	ENSG00000277668	misc_RNA
PRPF40A	ENSG00000196504	protein_coding	1.509	1.089-2.091	0.0133877
ELOCP21	ENSG00000226186	processed_pseudogene
AC020612.2	ENSG00000257570	processed_pseudogene
AC091905.3	ENSG00000279755	TEC
SETD7	ENSG00000145391	protein_coding	1.508	1.085-2.097	0.0145622
AC019080.5	ENSG00000280374	lncRNA	1.478	1.061-2.059	0.0208845
DCTPP1	ENSG00000179958	protein_coding	1.508	1.089-2.088	0.0132835
RN7SL455P	ENSG00000264047	misc_RNA
AL021920.1	ENSG00000279151	lncRNA
XXYLT1-AS1	ENSG00000233303	lncRNA	0.927	0.673-1.278	0.645387
SHISA3	ENSG00000178343	protein_coding	1.508	1.090-2.087	0.0131885
AP005136.2	ENSG00000264150	processed_pseudogene
SLC25A4	ENSG00000151729	protein_coding	1.508	1.090-2.087	0.0131855
C20orf181	ENSG00000279610	TEC
USP21P1	ENSG00000224826	processed_pseudogene
DGUOK-AS1	ENSG00000237883	lncRNA	1.062	0.767-1.471	0.717798
SLC25A1P4	ENSG00000261608	processed_pseudogene
ATG4A	ENSG00000101844	protein_coding	1.508	1.092-2.084	0.0127345
AP005205.2	ENSG00000266441	lncRNA	0.940	0.682-1.296	0.706813
AC087163.3	ENSG00000280198	TEC	0.790	0.572-1.092	0.15359
KRT18P6	ENSG00000258783	processed_pseudogene
MAPK10-AS1	ENSG00000250062	lncRNA
DUX4L31	ENSG00000231411	unprocessed_pseudogene
SNORA84	ENSG00000239183	snoRNA
LINC00269	ENSG00000215162	lncRNA
MICU1	ENSG00000107745	protein_coding	1.508	1.084-2.098	0.0146918
STEAP3-AS1	ENSG00000229867	lncRNA	1.183	0.858-1.631	0.306186
AC012443.1	ENSG00000270776	processed_pseudogene
ZNF815P	ENSG00000235944	transcribed_unprocessed_pseudogene	1.219	0.884-1.682	0.227311
ARL5A	ENSG00000162980	protein_coding	1.507	1.083-2.095	0.0148684
[truncated: 54,495 more rows]
