# Supplementary material for: Prognostic Value of Necroptosis-Related Genes Signature in Oral Squamous Cell Carcinoma
Source: Cancers (Basel). 2023 Sep 13;15(18):4539. doi: 10.3390/cancers15184539 (PMC10527362; doi:10.3390/cancers15184539)
Supplement: Supplementary file 1 [file cancers-15-04539-s001.zip › Table S2. GO and KEGG analytical data.xlsx]

## Sheet: Sheet 1
ONTOLOGY	ID	Description	GeneRatio	BgRatio	pvalue	p.adjust	qvalue	geneID	Count
BP	GO:0045862	positive regulation of proteolysis	19/42	363/18670	5.69922e-22	9.52288e-20	6.05917e-20	FAS/FASLG/RHOA/BAK1/BAX/BID/CASP8/CASP10/CSNK1E/DAPK1/TNF/TRAF2/TRADD/RIPK1/TNFSF10/FADD/TNFRSF10B/TNFRSF10A/CFLAR	19
BP	GO:0010952	positive regulation of peptidase activity	18/42	197/18670	3.38073e-25	1.24276e-22	7.90735e-23	FAS/FASLG/RHOA/BAK1/BAX/BID/CASP8/CASP10/DAPK1/TNF/TRAF2/TRADD/RIPK1/TNFSF10/FADD/TNFRSF10B/TNFRSF10A/CFLAR	18
BP	GO:0043281	regulation of cysteine-type endopeptidase activity involved in apoptotic process	18/42	215/18670	1.70939e-24	5.23642e-22	3.33181e-22	FAS/FASLG/RHOA/BAK1/BAX/BID/CASP8/CASP10/DAPK1/TNF/TRAF2/TRADD/RIPK1/TNFSF10/FADD/TNFRSF10B/TNFRSF10A/CFLAR	18
BP	GO:0097191	extrinsic apoptotic signaling pathway	18/42	224/18670	3.64518e-24	9.5712e-22	6.08992e-22	FAS/FASLG/BAK1/BAX/BCL2L1/BID/CASP8/DAPK1/TNF/TNFRSF1A/TRAF2/TRADD/RIPK1/TNFSF10/FADD/TNFRSF10B/TNFRSF10A/CFLAR	18
BP	GO:2000116	regulation of cysteine-type endopeptidase activity	18/42	239/18670	1.20227e-23	2.20978e-21	1.40603e-21	FAS/FASLG/RHOA/BAK1/BAX/BID/CASP8/CASP10/DAPK1/TNF/TRAF2/TRADD/RIPK1/TNFSF10/FADD/TNFRSF10B/TNFRSF10A/CFLAR	18
BP	GO:2001233	regulation of apoptotic signaling pathway	18/42	406/18670	1.78464e-19	2.0501e-17	1.30443e-17	FAS/FASLG/BAK1/BAX/BCL2L1/BID/CASP8/NMT1/TNF/TRAF2/TRADD/RIPK1/TNFSF10/FADD/TNFRSF10B/TNFRSF10A/CFLAR/RIPK3	18
BP	GO:0052548	regulation of endopeptidase activity	18/42	425/18670	4.03973e-19	4.36767e-17	2.77904e-17	FAS/FASLG/RHOA/BAK1/BAX/BID/CASP8/CASP10/DAPK1/TNF/TRAF2/TRADD/RIPK1/TNFSF10/FADD/TNFRSF10B/TNFRSF10A/CFLAR	18
BP	GO:0052547	regulation of peptidase activity	18/42	452/18670	1.21017e-18	1.11215e-16	7.07631e-17	FAS/FASLG/RHOA/BAK1/BAX/BID/CASP8/CASP10/DAPK1/TNF/TRAF2/TRADD/RIPK1/TNFSF10/FADD/TNFRSF10B/TNFRSF10A/CFLAR	18
KEGG	hsa04210	Apoptosis	18/37	136/8076	5.05062e-23	6.76783e-21	3.24303e-21	FAS/FASLG/BAK1/BAX/BCL2L1/BID/CASP8/CASP10/TNF/TNFRSF1A/TRAF2/TRADD/RIPK1/TNFSF10/FADD/TNFRSF10B/TNFRSF10A/CFLAR	18
BP	GO:0008625	extrinsic apoptotic signaling pathway via death domain receptors	17/42	86/18670	8.17812e-30	1.50314e-26	9.56409e-27	FAS/FASLG/BAX/BCL2L1/BID/CASP8/DAPK1/TNF/TNFRSF1A/TRAF2/TRADD/RIPK1/TNFSF10/FADD/TNFRSF10B/TNFRSF10A/CFLAR	17
BP	GO:0043280	positive regulation of cysteine-type endopeptidase activity involved in apoptotic process	17/42	132/18670	2.08279e-26	1.91408e-23	1.21788e-23	FAS/FASLG/RHOA/BAK1/BAX/BID/CASP8/CASP10/DAPK1/TNF/TRAF2/TRADD/RIPK1/TNFSF10/FADD/TNFRSF10B/TNFRSF10A	17
BP	GO:2001056	positive regulation of cysteine-type endopeptidase activity	17/42	149/18670	1.81595e-25	1.01033e-22	6.42849e-23	FAS/FASLG/RHOA/BAK1/BAX/BID/CASP8/CASP10/DAPK1/TNF/TRAF2/TRADD/RIPK1/TNFSF10/FADD/TNFRSF10B/TNFRSF10A	17
BP	GO:0010950	positive regulation of endopeptidase activity	17/42	178/18670	4.22029e-24	9.69611e-22	6.1694e-22	FAS/FASLG/RHOA/BAK1/BAX/BID/CASP8/CASP10/DAPK1/TNF/TRAF2/TRADD/RIPK1/TNFSF10/FADD/TNFRSF10B/TNFRSF10A	17
KEGG	hsa04217	Necroptosis	17/37	159/8076	4.77963e-20	3.20235e-18	1.53451e-18	FAS/FASLG/BAX/BID/CASP8/TNF/TNFRSF1A/TRAF2/TRADD/RIPK1/TNFSF10/FADD/TNFRSF10B/TNFRSF10A/CFLAR/RIPK3/PGAM5	17
KEGG	hsa05130	Pathogenic Escherichia coli infection	17/37	197/8076	1.98894e-18	8.88393e-17	4.25703e-17	FAS/FASLG/RHOA/BAK1/BAX/CASP8/TNF/TNFRSF1A/TRAF2/EZR/TRADD/RIPK1/TNFSF10/FADD/TNFRSF10B/TNFRSF10A/TAB2	17
BP	GO:0006919	activation of cysteine-type endopeptidase activity involved in apoptotic process	15/42	86/18670	2.19876e-25	1.01033e-22	6.42849e-23	FAS/FASLG/BAK1/BAX/BID/CASP8/CASP10/TNF/TRAF2/TRADD/RIPK1/TNFSF10/FADD/TNFRSF10B/TNFRSF10A	15
BP	GO:2001234	negative regulation of apoptotic signaling pathway	15/42	230/18670	1.0603e-18	1.0257e-16	6.52625e-17	FAS/FASLG/BAX/BCL2L1/BID/CASP8/TNF/TRAF2/TRADD/RIPK1/TNFSF10/FADD/TNFRSF10B/TNFRSF10A/CFLAR	15
BP	GO:0007249	I-kappaB kinase/NF-kappaB signaling	15/42	269/18670	1.12841e-17	9.42738e-16	5.9984e-16	FASLG/RHOA/CASP8/CASP10/TNF/TNFRSF1A/TRAF2/TRADD/RIPK1/TNFSF10/FADD/TNFRSF10B/CFLAR/RIPK3/TAB2	15
KEGG	hsa05132	Salmonella infection	15/37	249/8076	7.27332e-14	1.82792e-12	8.75908e-13	RHOA/BAK1/BAX/CASP8/TNF/TNFRSF1A/TRAF2/TRADD/RIPK1/TNFSF10/FADD/TNFRSF10B/TNFRSF10A/RIPK3/TAB2	15
BP	GO:2001236	regulation of extrinsic apoptotic signaling pathway	14/42	155/18670	1.75813e-19	2.0501e-17	1.30443e-17	FAS/FASLG/BCL2L1/BID/CASP8/TNF/TRAF2/TRADD/RIPK1/TNFSF10/FADD/TNFRSF10B/TNFRSF10A/CFLAR	14
BP	GO:0043123	positive regulation of I-kappaB kinase/NF-kappaB signaling	14/42	183/18670	1.9002e-18	1.66313e-16	1.05821e-16	FASLG/RHOA/CASP8/CASP10/TNF/TNFRSF1A/TRAF2/TRADD/RIPK1/TNFSF10/FADD/TNFRSF10B/CFLAR/TAB2	14
BP	GO:0043122	regulation of I-kappaB kinase/NF-kappaB signaling	14/42	237/18670	7.40054e-17	5.914e-15	3.76293e-15	FASLG/RHOA/CASP8/CASP10/TNF/TNFRSF1A/TRAF2/TRADD/RIPK1/TNFSF10/FADD/TNFRSF10B/CFLAR/TAB2	14
KEGG	hsa05170	Human immunodeficiency virus 1 infection	14/37	212/8076	1.72394e-13	3.30012e-12	1.58136e-12	FAS/FASLG/BAK1/BAX/BCL2L1/BID/CASP8/TNF/TNFRSF1A/TRAF2/TRADD/RIPK1/FADD/TAB2	14
BP	GO:2001237	negative regulation of extrinsic apoptotic signaling pathway	13/42	104/18670	5.11003e-20	6.70873e-18	4.2686e-18	FAS/FASLG/BCL2L1/CASP8/TNF/TRAF2/TRADD/RIPK1/TNFSF10/FADD/TNFRSF10B/TNFRSF10A/CFLAR	13
KEGG	hsa04668	TNF signaling pathway	13/37	112/8076	9.29511e-16	3.11386e-14	1.49211e-14	FAS/CASP8/CASP10/TNF/TNFRSF1A/TRAF2/TRADD/RIPK1/FADD/CFLAR/RIPK3/TAB2/PGAM5	13
KEGG	hsa05160	Hepatitis C	13/37	157/8076	8.18471e-14	1.82792e-12	8.75908e-13	FAS/FASLG/BAK1/BAX/BID/CASP8/TNF/TNFRSF1A/TRAF2/TRADD/RIPK1/FADD/CFLAR	13
KEGG	hsa05164	Influenza A	13/37	171/8076	2.49338e-13	4.17641e-12	2.00126e-12	FAS/FASLG/BAK1/BAX/BID/CASP8/TNF/TNFRSF1A/TRADD/TNFSF10/FADD/TNFRSF10B/TNFRSF10A	13
KEGG	hsa05163	Human cytomegalovirus infection	13/37	225/8076	8.50662e-12	1.26654e-10	6.06905e-11	FAS/FASLG/RHOA/BAK1/BAX/BID/CASP8/TNF/TNFRSF1A/TRAF2/TRADD/RIPK1/FADD	13
KEGG	hsa05168	Herpes simplex virus 1 infection	13/37	498/8076	1.44599e-07	9.39335e-07	4.50113e-07	FAS/FASLG/BAK1/BAX/BCL2L1/BID/CASP8/TNF/TNFRSF1A/TRAF2/TRADD/FADD/TAB2	13
BP	GO:1902042	negative regulation of extrinsic apoptotic signaling pathway via death domain receptors	12/42	39/18670	1.11343e-23	2.20978e-21	1.40603e-21	FAS/FASLG/BCL2L1/CASP8/TRAF2/TRADD/RIPK1/TNFSF10/FADD/TNFRSF10B/TNFRSF10A/CFLAR	12
BP	GO:1902041	regulation of extrinsic apoptotic signaling pathway via death domain receptors	12/42	58/18670	2.46824e-21	3.78051e-19	2.40545e-19	FAS/FASLG/BCL2L1/CASP8/TRAF2/TRADD/RIPK1/TNFSF10/FADD/TNFRSF10B/TNFRSF10A/CFLAR	12
BP	GO:2001235	positive regulation of apoptotic signaling pathway	12/42	179/18670	3.58059e-15	2.63245e-13	1.67496e-13	FAS/BAK1/BAX/BCL2L1/BID/CASP8/NMT1/TRAF2/RIPK1/TNFSF10/FADD/RIPK3	12
KEGG	hsa05022	Pathways of neurodegeneration - multiple diseases	12/37	475/8076	7.16034e-07	3.99785e-06	1.9157e-06	FAS/FASLG/BAK1/BAX/BCL2L1/BID/CASP8/CSNK1E/TNF/TNFRSF1A/TRAF2/FADD	12
BP	GO:0097300	programmed necrotic cell death	11/42	49/18670	4.90463e-20	6.70873e-18	4.2686e-18	FAS/FASLG/BAX/CASP8/TNF/TRAF2/RIPK1/FADD/CFLAR/RIPK3/PGAM5	11
BP	GO:0070265	necrotic cell death	11/42	62/18670	8.38791e-19	8.56499e-17	5.44969e-17	FAS/FASLG/BAX/CASP8/TNF/TRAF2/RIPK1/FADD/CFLAR/RIPK3/PGAM5	11
BP	GO:0071214	cellular response to abiotic stimulus	11/42	331/18670	1.20848e-10	8.22661e-09	5.23439e-09	FAS/BAK1/BAX/BCL2L1/CASP8/NMT1/TNFRSF1A/FADD/TNFRSF10B/TNFRSF10A/LRRC8E	11
BP	GO:0104004	cellular response to environmental stimulus	11/42	331/18670	1.20848e-10	8.22661e-09	5.23439e-09	FAS/BAK1/BAX/BCL2L1/CASP8/NMT1/TNFRSF1A/FADD/TNFRSF10B/TNFRSF10A/LRRC8E	11
CC	GO:0045121	membrane raft	11/43	315/19717	5.30584e-11	1.89368e-09	1.43001e-09	FAS/FASLG/CASP8/TNF/TNFRSF1A/TRAF2/EZR/TRADD/RIPK1/FADD/CFLAR	11
CC	GO:0098857	membrane microdomain	11/43	316/19717	5.48893e-11	1.89368e-09	1.43001e-09	FAS/FASLG/CASP8/TNF/TNFRSF1A/TRAF2/EZR/TRADD/RIPK1/FADD/CFLAR	11
CC	GO:0098589	membrane region	11/43	328/19717	8.17557e-11	2.25646e-09	1.70396e-09	FAS/FASLG/CASP8/TNF/TNFRSF1A/TRAF2/EZR/TRADD/RIPK1/FADD/CFLAR	11
KEGG	hsa05169	Epstein-Barr virus infection	11/37	202/8076	8.84271e-10	9.71e-09	4.65287e-09	FAS/BAK1/BAX/BID/CASP8/TNF/TRAF2/TRADD/RIPK1/FADD/TAB2	11
MF	GO:0032813	tumor necrosis factor receptor superfamily binding	10/43	46/17697	8.87732e-18	9.23241e-16	7.1953e-16	FASLG/BID/CASP8/TNF/TRAF2/TRADD/RIPK1/TNFSF10/FADD/CFLAR	10
MF	GO:0005126	cytokine receptor binding	10/43	286/17697	1.24403e-09	3.23448e-08	2.5208e-08	FASLG/BID/CASP8/TNF/TRAF2/TRADD/RIPK1/TNFSF10/FADD/CFLAR	10
KEGG	hsa05162	Measles	10/37	139/8076	3.86341e-10	4.70634e-09	2.2552e-09	FAS/FASLG/BAK1/BAX/BCL2L1/BID/CASP8/TRADD/FADD/TAB2	10
BP	GO:0070266	necroptotic process	9/42	44/18670	3.94376e-16	3.02026e-14	1.92172e-14	FAS/FASLG/CASP8/TNF/RIPK1/FADD/CFLAR/RIPK3/PGAM5	9
BP	GO:0097193	intrinsic apoptotic signaling pathway	9/42	289/18670	1.28424e-08	6.21169e-07	3.95234e-07	BAK1/BAX/BCL2L1/BID/TNF/TNFRSF1A/TRAF2/TNFRSF10B/RIPK3	9
BP	GO:0070997	neuron death	9/42	348/18670	6.35188e-08	2.48399e-06	1.5805e-06	FASLG/RHOA/BAX/BCL2L1/BID/CASP8/TNF/TRAF2/FADD	9
KEGG	hsa05161	Hepatitis B	9/37	162/8076	3.23762e-08	2.55201e-07	1.22288e-07	FAS/FASLG/BAX/BID/CASP8/CASP10/TNF/FADD/TAB2	9
KEGG	hsa05152	Tuberculosis	9/37	180/8076	8.07703e-08	5.97552e-07	2.86337e-07	RHOA/BAX/BID/CASP8/CASP10/TNF/TNFRSF1A/TRADD/FADD	9
KEGG	hsa04621	NOD-like receptor signaling pathway	9/37	181/8076	8.47275e-08	5.97552e-07	2.86337e-07	RHOA/BCL2L1/CASP8/TNF/TRAF2/RIPK1/FADD/RIPK3/TAB2	9
KEGG	hsa05167	Kaposi sarcoma-associated herpesvirus infection	9/37	193/8076	1.47209e-07	9.39335e-07	4.50113e-07	FAS/BAK1/BAX/BID/CASP8/TNFRSF1A/TRAF2/TRADD/FADD	9
KEGG	hsa05131	Shigellosis	9/37	246/8076	1.15089e-06	5.93151e-06	2.84228e-06	RHOA/BAX/BCL2L1/TNF/TNFRSF1A/TRAF2/TRADD/RIPK1/TAB2	9
KEGG	hsa05165	Human papillomavirus infection	9/37	331/8076	1.31725e-05	6.08658e-05	2.91659e-05	FAS/FASLG/BAK1/BAX/CASP8/TNF/TNFRSF1A/TRADD/FADD	9
BP	GO:0009612	response to mechanical stimulus	8/42	210/18670	1.90571e-08	8.33975e-07	5.30638e-07	FAS/RHOA/BAK1/CASP8/TNFRSF1A/FADD/TNFRSF10B/TNFRSF10A	8
BP	GO:0051090	regulation of DNA-binding transcription factor activity	8/42	432/18670	4.55921e-06	0.000104748	6.66484e-05	FANCA/TNF/TRAF2/TRADD/RIPK1/CFLAR/RIPK3/TAB2	8
KEGG	hsa01524	Platinum drug resistance	8/37	73/8076	9.42015e-10	9.71e-09	4.65287e-09	FAS/FASLG/BAK1/BAX/BCL2L1/BID/CASP8/FADD	8
KEGG	hsa04064	NF-kappa B signaling pathway	8/37	104/8076	1.63368e-08	1.56366e-07	7.4928e-08	BCL2L1/TNF/TNFRSF1A/TRAF2/TRADD/RIPK1/CFLAR/TAB2	8
KEGG	hsa04932	Non-alcoholic fatty liver disease	8/37	150/8076	2.87444e-07	1.75079e-06	8.3895e-07	FAS/FASLG/BAX/BID/CASP8/TNF/TNFRSF1A/TRAF2	8
KEGG	hsa05010	Alzheimer disease	8/37	369/8076	0.000211696	0.000859613	0.000411912	FAS/BID/CASP8/CSNK1E/TNF/TNFRSF1A/TRAF2/FADD	8
BP	GO:0071260	cellular response to mechanical stimulus	7/42	79/18670	4.43346e-10	2.91025e-08	1.85172e-08	FAS/BAK1/CASP8/TNFRSF1A/FADD/TNFRSF10B/TNFRSF10A	7
BP	GO:0008637	apoptotic mitochondrial changes	7/42	124/18670	1.06911e-08	5.61438e-07	3.57229e-07	BAK1/BAX/BCL2L1/BID/CASP8/NMT1/TNFSF10	7
BP	GO:0051092	positive regulation of NF-kappaB transcription factor activity	7/42	149/18670	3.82162e-08	1.56092e-06	9.93174e-07	TNF/TRAF2/TRADD/RIPK1/CFLAR/RIPK3/TAB2	7
BP	GO:0001959	regulation of cytokine-mediated signaling pathway	7/42	177/18670	1.24644e-07	4.40569e-06	2.80323e-06	CASP8/TNF/TNFRSF1A/TRAF2/TRADD/RIPK1/FADD	7
BP	GO:0010821	regulation of mitochondrion organization	7/42	182/18670	1.50741e-07	5.13076e-06	3.26458e-06	BAK1/BAX/BCL2L1/BID/CASP8/NMT1/TNFSF10	7
BP	GO:0038061	NIK/NF-kappaB signaling	7/42	183/18670	1.56478e-07	5.2292e-06	3.32721e-06	RHOA/TNF/TRAF2/TRADD/TNFRSF10B/TNFRSF10A/RIPK3	7
BP	GO:0060759	regulation of response to cytokine stimulus	7/42	190/18670	2.02041e-07	6.63127e-06	4.21931e-06	CASP8/TNF/TNFRSF1A/TRAF2/TRADD/RIPK1/FADD	7
BP	GO:0051402	neuron apoptotic process	7/42	239/18670	9.50384e-07	2.49544e-05	1.58778e-05	FASLG/RHOA/BAX/BCL2L1/BID/TNF/FADD	7
BP	GO:0051091	positive regulation of DNA-binding transcription factor activity	7/42	261/18670	1.71042e-06	4.40331e-05	2.80172e-05	TNF/TRAF2/TRADD/RIPK1/CFLAR/RIPK3/TAB2	7
BP	GO:1901214	regulation of neuron death	7/42	313/18670	5.6758e-06	0.000125688	7.99723e-05	FASLG/RHOA/BAX/BCL2L1/CASP8/TNF/TRAF2	7
BP	GO:0031098	stress-activated protein kinase signaling cascade	7/42	315/18670	5.91756e-06	0.000129482	8.23861e-05	FAS/RHOA/TNF/TRAF2/EZR/RIPK1/TAB2	7
BP	GO:0032147	activation of protein kinase activity	7/42	333/18670	8.5064e-06	0.00017372	0.000110533	TNF/TRAF2/RIPK1/TNFRSF10B/TNFRSF10A/RIPK3/TAB2	7
BP	GO:0071496	cellular response to external stimulus	7/42	339/18670	9.55471e-06	0.000192984	0.000122791	FAS/BAK1/CASP8/TNFRSF1A/FADD/TNFRSF10B/TNFRSF10A	7
BP	GO:0006979	response to oxidative stress	7/42	451/18670	5.94737e-05	0.000910939	0.000579608	BAK1/DAPK1/TNF/TRAF2/RIPK1/CFLAR/RIPK3	7
MF	GO:0005164	tumor necrosis factor receptor binding	7/43	31/17697	7.53588e-13	3.91866e-11	3.05401e-11	FASLG/CASP8/TNF/TRAF2/TRADD/TNFSF10/FADD	7
KEGG	hsa04215	Apoptosis - multiple species	7/37	32/8076	7.20318e-11	9.65226e-10	4.6252e-10	BAK1/BAX/BCL2L1/BID/CASP8/TNFRSF1A/FADD	7
KEGG	hsa04622	RIG-I-like receptor signaling pathway	7/37	70/8076	2.26598e-08	2.02428e-07	9.69999e-08	CASP8/CASP10/TNF/TRAF2/TRADD/RIPK1/FADD	7
KEGG	hsa04115	p53 signaling pathway	7/37	73/8076	3.0498e-08	2.55201e-07	1.22288e-07	FAS/BAX/BCL2L1/BID/CASP8/TNFRSF10B/TNFRSF10A	7
KEGG	hsa05142	Chagas disease	7/37	102/8076	3.1436e-07	1.83149e-06	8.77617e-07	FAS/FASLG/CASP8/TNF/TNFRSF1A/FADD/CFLAR	7
KEGG	hsa04071	Sphingolipid signaling pathway	7/37	119/8076	9.01898e-07	4.83417e-06	2.31645e-06	RHOA/BAX/BID/TNF/TNFRSF1A/TRAF2/TRADD	7
KEGG	hsa04650	Natural killer cell mediated cytotoxicity	7/37	131/8076	1.72746e-06	8.57332e-06	4.10819e-06	FAS/FASLG/BID/TNF/TNFSF10/TNFRSF10B/TNFRSF10A	7
KEGG	hsa04010	MAPK signaling pathway	7/37	294/8076	0.000317147	0.00117262	0.000561899	FAS/FASLG/TNF/TNFRSF1A/TRAF2/TRADD/TAB2	7
KEGG	hsa04060	Cytokine-cytokine receptor interaction	7/37	295/8076	0.000323783	0.00117262	0.000561899	FAS/FASLG/TNF/TNFRSF1A/TNFSF10/TNFRSF10B/TNFRSF10A	7
BP	GO:0070231	T cell apoptotic process	6/42	47/18670	8.95493e-10	5.67557e-08	3.61122e-08	FASLG/BAK1/BAX/RIPK1/FADD/RIPK3	6
BP	GO:0000387	spliceosomal snRNP assembly	6/42	53/18670	1.89568e-09	1.16142e-07	7.38984e-08	SMN1/SMN2/SNRPD1/GEMIN2/STRAP/DDX20	6
BP	GO:0010803	regulation of tumor necrosis factor-mediated signaling pathway	6/42	61/18670	4.52461e-09	2.59882e-07	1.65357e-07	CASP8/TNF/TNFRSF1A/TRAF2/TRADD/RIPK1	6
BP	GO:0070227	lymphocyte apoptotic process	6/42	69/18670	9.63994e-09	5.21124e-07	3.31578e-07	FASLG/BAK1/BAX/RIPK1/FADD/RIPK3	6
BP	GO:0038034	signal transduction in absence of ligand	6/42	72/18670	1.25017e-08	6.21029e-07	3.95146e-07	BAK1/BAX/BCL2L1/TNF/RIPK1/FADD	6
BP	GO:0097192	extrinsic apoptotic signaling pathway in absence of ligand	6/42	72/18670	1.25017e-08	6.21029e-07	3.95146e-07	BAK1/BAX/BCL2L1/TNF/RIPK1/FADD	6
BP	GO:0046902	regulation of mitochondrial membrane permeability	6/42	76/18670	1.73776e-08	7.98501e-07	5.08067e-07	BAK1/BAX/BCL2L1/BID/CASP8/NMT1	6
BP	GO:1901224	positive regulation of NIK/NF-kappaB signaling	6/42	77/18670	1.8815e-08	8.33975e-07	5.30638e-07	RHOA/TNF/TRAF2/TRADD/TNFRSF10B/TNFRSF10A	6
BP	GO:0090559	regulation of membrane permeability	6/42	86/18670	3.67579e-08	1.53548e-06	9.76987e-07	BAK1/BAX/BCL2L1/BID/CASP8/NMT1	6
BP	GO:0008630	intrinsic apoptotic signaling pathway in response to DNA damage	6/42	104/18670	1.15148e-07	4.14984e-06	2.64044e-06	BAK1/BAX/BCL2L1/BID/TNF/TNFRSF1A	6
BP	GO:0071887	leukocyte apoptotic process	6/42	104/18670	1.15148e-07	4.14984e-06	2.64044e-06	FASLG/BAK1/BAX/RIPK1/FADD/RIPK3	6
BP	GO:0010822	positive regulation of mitochondrion organization	6/42	117/18670	2.32284e-07	7.11562e-06	4.52749e-06	BAK1/BAX/BID/CASP8/NMT1/TNFSF10	6
BP	GO:1901222	regulation of NIK/NF-kappaB signaling	6/42	117/18670	2.32284e-07	7.11562e-06	4.52749e-06	RHOA/TNF/TRAF2/TRADD/TNFRSF10B/TNFRSF10A	6
BP	GO:0007006	mitochondrial membrane organization	6/42	134/18670	5.18295e-07	1.44337e-05	9.18383e-06	BAK1/BAX/BCL2L1/BID/CASP8/NMT1	6
BP	GO:0033209	tumor necrosis factor-mediated signaling pathway	6/42	167/18670	1.88081e-06	4.73552e-05	3.01309e-05	CASP8/TNF/TNFRSF1A/TRAF2/TRADD/RIPK1	6
BP	GO:1905475	regulation of protein localization to membrane	6/42	187/18670	3.62207e-06	8.7597e-05	5.57358e-05	BCL2L1/BID/CASP8/NMT1/TNF/EZR	6
BP	GO:0000302	response to reactive oxygen species	6/42	232/18670	1.24539e-05	0.00024095	0.000153311	BAK1/TNF/TRAF2/RIPK1/CFLAR/RIPK3	6
BP	GO:0006839	mitochondrial transport	6/42	256/18670	2.17371e-05	0.000395571	0.000251692	BAK1/BAX/BCL2L1/BID/CASP8/NMT1	6
BP	GO:1902105	regulation of leukocyte differentiation	6/42	272/18670	3.05607e-05	0.000534958	0.000340381	RHOA/CASP8/FANCA/TNF/RIPK1/FADD	6
BP	GO:0022618	ribonucleoprotein complex assembly	6/42	277/18670	3.38426e-05	0.000581334	0.000369889	SMN1/SMN2/SNRPD1/GEMIN2/STRAP/DDX20	6
BP	GO:0051403	stress-activated MAPK cascade	6/42	286/18670	4.04619e-05	0.00066999	0.000426298	FAS/TNF/TRAF2/EZR/RIPK1/TAB2	6
BP	GO:0071356	cellular response to tumor necrosis factor	6/42	291/18670	4.45657e-05	0.000718524	0.000457179	CASP8/TNF/TNFRSF1A/TRAF2/TRADD/RIPK1	6
BP	GO:0071826	ribonucleoprotein complex subunit organization	6/42	291/18670	4.45657e-05	0.000718524	0.000457179	SMN1/SMN2/SNRPD1/GEMIN2/STRAP/DDX20	6
BP	GO:0034599	cellular response to oxidative stress	6/42	302/18670	5.4775e-05	0.000858331	0.000546135	DAPK1/TNF/TRAF2/RIPK1/CFLAR/RIPK3	6
BP	GO:0034612	response to tumor necrosis factor	6/42	312/18670	6.56085e-05	0.00098843	0.000628913	CASP8/TNF/TNFRSF1A/TRAF2/TRADD/RIPK1	6
BP	GO:0046677	response to antibiotic	6/42	327/18670	8.5011e-05	0.00121124	0.000770683	RHOA/BAK1/BCL2L1/CASP8/RIPK1/RIPK3	6
BP	GO:0051260	protein homooligomerization	6/42	351/18670	0.000125345	0.00173221	0.00110216	BAX/BID/HPRT1/TRAF2/RIPK1/RIPK3	6
BP	GO:0030098	lymphocyte differentiation	6/42	353/18670	0.000129293	0.0017603	0.00112004	RHOA/BAK1/BAX/FANCA/FADD/RIPK3	6
BP	GO:0000377	RNA splicing, via transesterification reactions with bulged adenosine as nucleophile	6/42	379/18670	0.000190236	0.00237859	0.00151344	SMN1/SMN2/SNRPD1/GEMIN2/STRAP/DDX20	6
BP	GO:0000398	mRNA splicing, via spliceosome	6/42	379/18670	0.000190236	0.00237859	0.00151344	SMN1/SMN2/SNRPD1/GEMIN2/STRAP/DDX20	6
BP	GO:0000375	RNA splicing, via transesterification reactions	6/42	382/18670	0.000198523	0.00243257	0.00154779	SMN1/SMN2/SNRPD1/GEMIN2/STRAP/DDX20	6
BP	GO:0048608	reproductive structure development	6/42	431/18670	0.000379237	0.00376888	0.00239804	BAK1/BAX/BCL2L1/CASP8/FANCA/TNFSF10	6
BP	GO:0061458	reproductive system development	6/42	434/18670	0.000393483	0.0038675	0.00246079	BAK1/BAX/BCL2L1/CASP8/FANCA/TNFSF10	6
BP	GO:0042110	T cell activation	6/42	464/18670	0.000560315	0.00512367	0.00326007	RHOA/BAX/CASP8/FANCA/FADD/RIPK3	6
BP	GO:0008380	RNA splicing	6/42	469/18670	0.000592795	0.00521319	0.00331703	SMN1/SMN2/SNRPD1/GEMIN2/STRAP/DDX20	6
BP	GO:1903706	regulation of hemopoiesis	6/42	475/18670	0.000633691	0.00549398	0.00349568	RHOA/CASP8/FANCA/TNF/RIPK1/FADD	6
BP	GO:0050900	leukocyte migration	6/42	499/18670	0.000819722	0.00670593	0.00426681	RHOA/TNF/FADD/TNFRSF10B/TNFRSF10A/RIPK3	6
CC	GO:0034719	SMN-Sm protein complex	6/43	18/19717	1.36136e-12	1.87868e-10	1.41868e-10	SMN1/SMN2/SNRPD1/GEMIN2/STRAP/DDX20	6
CC	GO:0120114	Sm-like protein family complex	6/43	116/19717	1.85812e-07	3.66315e-06	2.76622e-06	SMN1/SMN2/SNRPD1/GEMIN2/STRAP/DDX20	6
CC	GO:0005741	mitochondrial outer membrane	6/43	178/19717	2.29887e-06	3.96556e-05	2.99458e-05	BAK1/BAX/BCL2L1/BID/CASP8/PGAM5	6
CC	GO:0031968	organelle outer membrane	6/43	201/19717	4.63799e-06	6.77537e-05	5.11641e-05	BAK1/BAX/BCL2L1/BID/CASP8/PGAM5	6
CC	GO:0019867	outer membrane	6/43	203/19717	4.90969e-06	6.77537e-05	5.11641e-05	BAK1/BAX/BCL2L1/BID/CASP8/PGAM5	6
MF	GO:0005123	death receptor binding	6/43	17/17697	1.73535e-12	6.01589e-11	4.6885e-11	FASLG/BID/CASP8/RIPK1/FADD/CFLAR	6
KEGG	hsa04657	IL-17 signaling pathway	6/37	94/8076	3.67986e-06	1.76108e-05	8.43878e-06	CASP8/TNF/TRAF2/TRADD/FADD/TAB2	6
KEGG	hsa05203	Viral carcinogenesis	6/37	204/8076	0.000291726	0.00111689	0.000535196	RHOA/BAK1/BAX/CASP8/TRAF2/TRADD	6
KEGG	hsa05014	Amyotrophic lateral sclerosis	6/37	364/8076	0.00571416	0.0156265	0.00748794	BAX/BCL2L1/BID/TNF/TNFRSF1A/TRAF2	6
BP	GO:0060544	regulation of necroptotic process	5/42	26/18670	2.86067e-09	1.6961e-07	1.07919e-07	CASP8/RIPK1/FADD/CFLAR/RIPK3	5
BP	GO:1901030	positive regulation of mitochondrial outer membrane permeabilization involved in apoptotic signaling pathway	5/42	35/18670	1.39092e-08	6.55518e-07	4.1709e-07	BAK1/BAX/BID/CASP8/NMT1	5
BP	GO:0010939	regulation of necrotic cell death	5/42	38/18670	2.13999e-08	9.14722e-07	5.82015e-07	CASP8/RIPK1/FADD/CFLAR/RIPK3	5
BP	GO:1901028	regulation of mitochondrial outer membrane permeabilization involved in apoptotic signaling pathway	5/42	44/18670	4.58441e-08	1.83177e-06	1.16551e-06	BAK1/BAX/BID/CASP8/NMT1	5
BP	GO:0090199	regulation of release of cytochrome c from mitochondria	5/42	48/18670	7.18058e-08	2.74956e-06	1.74948e-06	BAK1/BAX/BCL2L1/BID/TNFSF10	5
BP	GO:2001238	positive regulation of extrinsic apoptotic signaling pathway	5/42	49/18670	7.98335e-08	2.99457e-06	1.90537e-06	BID/TRAF2/RIPK1/TNFSF10/FADD	5
BP	GO:0097345	mitochondrial outer membrane permeabilization	5/42	54/18670	1.31312e-07	4.55378e-06	2.89746e-06	BAK1/BAX/BID/CASP8/NMT1	5
BP	GO:0001836	release of cytochrome c from mitochondria	5/42	59/18670	2.06161e-07	6.64777e-06	4.22981e-06	BAK1/BAX/BCL2L1/BID/TNFSF10	5
BP	GO:1902110	positive regulation of mitochondrial membrane permeability involved in apoptotic process	5/42	60/18670	2.24531e-07	7.11531e-06	4.52729e-06	BAK1/BAX/BID/CASP8/NMT1	5
BP	GO:0070059	intrinsic apoptotic signaling pathway in response to endoplasmic reticulum stress	5/42	62/18670	2.65154e-07	7.86055e-06	5.00147e-06	BAK1/BAX/BCL2L1/TRAF2/TNFRSF10B	5
BP	GO:1902686	mitochondrial outer membrane permeabilization involved in programmed cell death	5/42	62/18670	2.65154e-07	7.86055e-06	5.00147e-06	BAK1/BAX/BID/CASP8/NMT1	5
BP	GO:0035794	positive regulation of mitochondrial membrane permeability	5/42	64/18670	3.11389e-07	9.08466e-06	5.78034e-06	BAK1/BAX/BID/CASP8/NMT1	5
BP	GO:1902108	regulation of mitochondrial membrane permeability involved in apoptotic process	5/42	66/18670	3.63784e-07	1.02867e-05	6.54517e-06	BAK1/BAX/BID/CASP8/NMT1	5
BP	GO:1905710	positive regulation of membrane permeability	5/42	66/18670	3.63784e-07	1.02867e-05	6.54517e-06	BAK1/BAX/BID/CASP8/NMT1	5
BP	GO:1901216	positive regulation of neuron death	5/42	94/18670	2.13332e-06	5.2987e-05	3.37143e-05	FASLG/RHOA/BAX/CASP8/TNF	5
BP	GO:1904019	epithelial cell apoptotic process	5/42	111/18670	4.84306e-06	0.000108555	6.90711e-05	FASLG/BCL2L1/BID/TNF/CFLAR	5
BP	GO:1905477	positive regulation of protein localization to membrane	5/42	122/18670	7.69182e-06	0.000162501	0.000103395	BID/CASP8/NMT1/TNF/EZR	5
BP	GO:1902107	positive regulation of leukocyte differentiation	5/42	144/18670	1.72114e-05	0.000319542	0.000203316	RHOA/CASP8/TNF/RIPK1/FADD	5
BP	GO:0051170	import into nucleus	5/42	163/18670	3.12531e-05	0.000541917	0.000344808	SMN1/SMN2/SNRPD1/GEMIN2/DDX20	5
BP	GO:0034614	cellular response to reactive oxygen species	5/42	168/18670	3.61177e-05	0.00061467	0.000391099	TNF/TRAF2/RIPK1/CFLAR/RIPK3	5
BP	GO:1903708	positive regulation of hemopoiesis	5/42	185/18670	5.71808e-05	0.000883179	0.000561945	RHOA/CASP8/TNF/RIPK1/FADD	5
BP	GO:2000377	regulation of reactive oxygen species metabolic process	5/42	195/18670	7.33859e-05	0.0010705	0.000681134	RHOA/TNF/RIPK1/CFLAR/RIPK3	5
BP	GO:0043523	regulation of neuron apoptotic process	5/42	210/18670	0.000104085	0.00146037	0.000929196	FASLG/RHOA/BAX/BCL2L1/TNF	5
BP	GO:0032872	regulation of stress-activated MAPK cascade	5/42	237/18670	0.000183253	0.00233902	0.00148826	FAS/TNF/TRAF2/EZR/RIPK1	5
BP	GO:0070302	regulation of stress-activated protein kinase signaling cascade	5/42	239/18670	0.000190555	0.00237859	0.00151344	FAS/TNF/TRAF2/EZR/RIPK1	5
BP	GO:0007548	sex differentiation	5/42	270/18670	0.000334754	0.00347615	0.00221179	BAK1/BAX/BCL2L1/FANCA/TNFSF10	5
BP	GO:0072593	reactive oxygen species metabolic process	5/42	284/18670	0.00042195	0.00410341	0.0026109	RHOA/TNF/RIPK1/CFLAR/RIPK3	5
BP	GO:0034976	response to endoplasmic reticulum stress	5/42	285/18670	0.000428776	0.00414785	0.00263917	BAK1/BAX/BCL2L1/TRAF2/TNFRSF10B	5
BP	GO:0018105	peptidyl-serine phosphorylation	5/42	299/18670	0.00053339	0.00490186	0.00311893	BAK1/BAX/CSNK1E/TNF/RIPK1	5
BP	GO:0018209	peptidyl-serine modification	5/42	322/18670	0.000745636	0.00622945	0.00396365	BAK1/BAX/CSNK1E/TNF/RIPK1	5
BP	GO:1903829	positive regulation of cellular protein localization	5/42	324/18670	0.000766696	0.00637641	0.00405715	BID/CASP8/NMT1/TNF/EZR	5
BP	GO:0032496	response to lipopolysaccharide	5/42	330/18670	0.000832555	0.00671156	0.0042704	FASLG/RHOA/CASP8/TNF/TAB2	5
BP	GO:0071902	positive regulation of protein serine/threonine kinase activity	5/42	334/18670	0.000878754	0.00696185	0.00442965	RHOA/TNF/TRAF2/RIPK1/TAB2	5
BP	GO:0002237	response to molecule of bacterial origin	5/42	343/18670	0.00098969	0.00764307	0.0048631	FASLG/RHOA/CASP8/TNF/TAB2	5
BP	GO:0006913	nucleocytoplasmic transport	5/42	343/18670	0.00098969	0.00764307	0.0048631	SMN1/SMN2/SNRPD1/GEMIN2/DDX20	5
BP	GO:0051169	nuclear transport	5/42	346/18670	0.00102889	0.00778232	0.0049517	SMN1/SMN2/SNRPD1/GEMIN2/DDX20	5
BP	GO:0002449	lymphocyte mediated immunity	5/42	352/18670	0.00111076	0.00819907	0.00521687	HPRT1/TNF/TRAF2/FADD/RIPK3	5
BP	GO:0002460	adaptive immune response based on somatic recombination of immune receptors built from immunoglobulin superfamily domains	5/42	361/18670	0.00124252	0.00902666	0.00574344	HPRT1/TNF/TRAF2/FADD/RIPK3	5
BP	GO:0031331	positive regulation of cellular catabolic process	5/42	361/18670	0.00124252	0.00902666	0.00574344	BAX/CSNK1E/DAPK1/TNF/EZR	5
BP	GO:0035690	cellular response to drug	5/42	369/18670	0.00136908	0.00971571	0.00618186	TNF/TRAF2/RIPK1/CFLAR/RIPK3	5
BP	GO:0009896	positive regulation of catabolic process	5/42	423/18670	0.0024879	0.0153416	0.00976148	BAX/CSNK1E/DAPK1/TNF/EZR	5
BP	GO:0048732	gland development	5/42	434/18670	0.00277949	0.0167531	0.0106596	BAX/TNF/FADD/CFLAR/RIPK3	5
BP	GO:1904951	positive regulation of establishment of protein localization	5/42	456/18670	0.0034362	0.0198608	0.0126369	BID/CASP8/NMT1/TNF/EZR	5
BP	GO:0001819	positive regulation of cytokine production	5/42	464/18670	0.00370069	0.0211238	0.0134406	CASP8/TNF/TRAF2/RIPK1/FADD	5
BP	GO:0042326	negative regulation of phosphorylation	5/42	468/18670	0.00383831	0.0215086	0.0136854	RHOA/BAK1/BAX/EZR/STRAP	5
CC	GO:0032797	SMN complex	5/43	11/19717	1.77458e-11	1.22446e-09	9.24648e-10	SMN1/SMN2/GEMIN2/STRAP/DDX20	5
CC	GO:0044445	cytosolic part	5/43	247/19717	0.000193361	0.0024258	0.00183184	CASP8/CASP10/RIPK1/FADD/CFLAR	5
MF	GO:0031625	ubiquitin protein ligase binding	5/43	290/17697	0.000660024	0.00686425	0.00534966	BID/CASP8/CASP10/TRAF2/RIPK1	5
MF	GO:0044389	ubiquitin-like protein ligase binding	5/43	308/17697	0.000865428	0.00818223	0.00637684	BID/CASP8/CASP10/TRAF2/RIPK1	5
KEGG	hsa04061	Viral protein interaction with cytokine and cytokine receptor	5/37	100/8076	8.38007e-05	0.00037431	0.000179363	TNF/TNFRSF1A/TNFSF10/TNFRSF10B/TNFRSF10A	5
KEGG	hsa04620	Toll-like receptor signaling pathway	5/37	104/8076	0.000101014	0.000436642	0.000209231	CASP8/TNF/RIPK1/FADD/TAB2	5
KEGG	hsa05145	Toxoplasmosis	5/37	112/8076	0.000143505	0.000600929	0.000287955	BCL2L1/CASP8/TNF/TNFRSF1A/TAB2	5
KEGG	hsa03013	RNA transport	5/37	186/8076	0.00147125	0.00458481	0.00219696	SMN1/SMN2/GEMIN2/STRAP/DDX20	5
KEGG	hsa05205	Proteoglycans in cancer	5/37	205/8076	0.00225823	0.00687735	0.00329551	FAS/FASLG/RHOA/TNF/EZR	5
BP	GO:0036462	TRAIL-activated apoptotic signaling pathway	4/42	11/18670	7.21571e-09	4.01893e-07	2.55715e-07	CASP8/FADD/TNFRSF10B/TNFRSF10A	4
BP	GO:0001844	protein insertion into mitochondrial membrane involved in apoptotic signaling pathway	4/42	30/18670	5.80966e-07	1.57032e-05	9.99153e-06	BAX/BID/CASP8/NMT1	4
BP	GO:0090200	positive regulation of release of cytochrome c from mitochondria	4/42	30/18670	5.80966e-07	1.57032e-05	9.99153e-06	BAK1/BAX/BID/TNFSF10	4
BP	GO:0051204	protein insertion into mitochondrial membrane	4/42	33/18670	8.63245e-07	2.29948e-05	1.4631e-05	BAX/BID/CASP8/NMT1	4
BP	GO:0051205	protein insertion into membrane	4/42	49/18670	4.35476e-06	0.000101317	6.44655e-05	BAX/BID/CASP8/NMT1	4
BP	GO:0002763	positive regulation of myeloid leukocyte differentiation	4/42	54/18670	6.44731e-06	0.000139414	8.87054e-05	CASP8/TNF/RIPK1/FADD	4
BP	GO:0043525	positive regulation of neuron apoptotic process	4/42	57/18670	8.01371e-06	0.000167377	0.000106498	FASLG/RHOA/BAX/TNF	4
BP	GO:2001244	positive regulation of intrinsic apoptotic signaling pathway	4/42	61/18670	1.05184e-05	0.000207879	0.000132268	BAX/BCL2L1/BID/RIPK3	4
BP	GO:0002260	lymphocyte homeostasis	4/42	62/18670	1.12255e-05	0.000219494	0.000139658	BAK1/BAX/FADD/RIPK3	4
BP	GO:0051881	regulation of mitochondrial membrane potential	4/42	72/18670	2.03681e-05	0.000374365	0.000238199	BAK1/BAX/BCL2L1/BID	4
BP	GO:0000245	spliceosomal complex assembly	4/42	84/18670	3.74618e-05	0.000625953	0.000398278	SMN1/SMN2/SNRPD1/GEMIN2	4
BP	GO:0001776	leukocyte homeostasis	4/42	86/18670	4.10955e-05	0.000674407	0.000429108	BAK1/BAX/FADD/RIPK3	4
BP	GO:0097194	execution phase of apoptosis	4/42	88/18670	4.49807e-05	0.000718909	0.000457424	BAX/BCL2L1/CASP8/CASP10	4
BP	GO:0045639	positive regulation of myeloid cell differentiation	4/42	91/18670	5.13032e-05	0.00081289	0.000517222	CASP8/TNF/RIPK1/FADD	4
BP	GO:0002456	T cell mediated immunity	4/42	106/18670	9.30594e-05	0.00131572	0.000837158	HPRT1/TRAF2/FADD/RIPK3	4
BP	GO:0046660	female sex differentiation	4/42	115/18670	0.000127626	0.00175057	0.00111385	BAK1/BAX/BCL2L1/FANCA	4
BP	GO:0002761	regulation of myeloid leukocyte differentiation	4/42	117/18670	0.000136419	0.00181694	0.00115608	CASP8/TNF/RIPK1/FADD	4
BP	GO:0051291	protein heterooligomerization	4/42	128/18670	0.000192823	0.00237859	0.00151344	TRAF2/TRADD/RIPK1/RIPK3	4
BP	GO:0003158	endothelium development	4/42	132/18670	0.000216981	0.00257313	0.00163722	RHOA/TNF/TNFRSF1A/EZR	4
BP	GO:0072655	establishment of protein localization to mitochondrion	4/42	137/18670	0.000250157	0.00287368	0.00182845	BAX/BID/CASP8/NMT1	4
BP	GO:0008584	male gonad development	4/42	138/18670	0.000257207	0.00293631	0.0018683	BAX/BCL2L1/FANCA/TNFSF10	4
BP	GO:0046546	development of primary male sexual characteristics	4/42	139/18670	0.000264398	0.00299977	0.00190868	BAX/BCL2L1/FANCA/TNFSF10	4
BP	GO:0070585	protein localization to mitochondrion	4/42	141/18670	0.000279212	0.00309152	0.00196706	BAX/BID/CASP8/NMT1	4
BP	GO:0002822	regulation of adaptive immune response based on somatic recombination of immune receptors built from immunoglobulin superfamily domains	4/42	145/18670	0.000310618	0.00335691	0.00213592	TNF/TRAF2/FADD/RIPK3	4
BP	GO:0002224	toll-like receptor signaling pathway	4/42	146/18670	0.00031885	0.00335691	0.00213592	CASP8/RIPK1/FADD/TAB2	4
BP	GO:0002706	regulation of lymphocyte mediated immunity	4/42	149/18670	0.000344484	0.00355709	0.00226329	TNF/TRAF2/FADD/RIPK3	4
BP	GO:0002819	regulation of adaptive immune response	4/42	160/18670	0.0004512	0.00425285	0.00270598	TNF/TRAF2/FADD/RIPK3	4
BP	GO:0046661	male sex differentiation	4/42	160/18670	0.0004512	0.00425285	0.00270598	BAX/BCL2L1/FANCA/TNFSF10	4
BP	GO:2001242	regulation of intrinsic apoptotic signaling pathway	4/42	165/18670	0.000506758	0.00472687	0.00300759	BAX/BCL2L1/BID/RIPK3	4
BP	GO:0071478	cellular response to radiation	4/42	191/18670	0.000876711	0.00696185	0.00442965	BAK1/BAX/BCL2L1/NMT1	4
BP	GO:0002685	regulation of leukocyte migration	4/42	196/18670	0.000965113	0.00754842	0.00480287	RHOA/TNF/FADD/RIPK3	4
BP	GO:0002221	pattern recognition receptor signaling pathway	4/42	197/18670	0.000983519	0.00764307	0.0048631	CASP8/RIPK1/FADD/TAB2	4
BP	GO:0002703	regulation of leukocyte mediated immunity	4/42	201/18670	0.00105962	0.00798192	0.0050787	TNF/TRAF2/FADD/RIPK3	4
BP	GO:0002573	myeloid leukocyte differentiation	4/42	204/18670	0.00111936	0.00822952	0.00523624	CASP8/TNF/RIPK1/FADD	4
BP	GO:1901215	negative regulation of neuron death	4/42	208/18670	0.00120264	0.00880655	0.00560339	RHOA/BAX/BCL2L1/TRAF2	4
BP	GO:0007254	JNK cascade	4/42	214/18670	0.00133557	0.00951466	0.00605394	TNF/TRAF2/RIPK1/TAB2	4
BP	GO:0008406	gonad development	4/42	217/18670	0.00140576	0.00986175	0.00627479	BAX/BCL2L1/FANCA/TNFSF10	4
BP	GO:0043393	regulation of protein binding	4/42	217/18670	0.00140576	0.00986175	0.00627479	BAK1/BAX/CSNK1E/TRAF2	4
BP	GO:0045137	development of primary sexual characteristics	4/42	223/18670	0.0015538	0.01056	0.00671905	BAX/BCL2L1/FANCA/TNFSF10	4
BP	GO:0097305	response to alcohol	4/42	233/18670	0.00182419	0.0119745	0.00761908	RHOA/BAK1/BCL2L1/CASP8	4
BP	GO:0030217	T cell differentiation	4/42	240/18670	0.00203188	0.01315	0.00836699	RHOA/FANCA/FADD/RIPK3	4
BP	GO:0048872	homeostasis of number of cells	4/42	246/18670	0.0022225	0.0139895	0.0089012	BAK1/BAX/FADD/RIPK3	4
BP	GO:0045637	regulation of myeloid cell differentiation	4/42	251/18670	0.00239052	0.0149958	0.00954148	CASP8/TNF/RIPK1/FADD	4
BP	GO:2000027	regulation of animal organ morphogenesis	4/42	253/18670	0.00246012	0.0153416	0.00976148	RHOA/BAX/TNF/CFLAR	4
BP	GO:0043406	positive regulation of MAP kinase activity	4/42	258/18670	0.00264022	0.016122	0.010258	TNF/TRAF2/RIPK1/TAB2	4
BP	GO:0072659	protein localization to plasma membrane	4/42	260/18670	0.00271474	0.0164676	0.0104779	BCL2L1/TNF/TNFRSF1A/EZR	4
BP	GO:0031334	positive regulation of protein complex assembly	4/42	268/18670	0.00302729	0.018007	0.0114574	RHOA/BAX/BID/TNF	4
BP	GO:0046651	lymphocyte proliferation	4/42	272/18670	0.00319245	0.018687	0.0118901	BAX/HPRT1/FADD/RIPK3	4
BP	GO:0032943	mononuclear cell proliferation	4/42	274/18670	0.0032773	0.0191228	0.0121674	BAX/HPRT1/FADD/RIPK3	4
BP	GO:0002758	innate immune response-activating signal transduction	4/42	298/18670	0.00441874	0.0238872	0.0151988	CASP8/RIPK1/FADD/TAB2	4
BP	GO:0070661	leukocyte proliferation	4/42	298/18670	0.00441874	0.0238872	0.0151988	BAX/HPRT1/FADD/RIPK3	4
BP	GO:1990778	protein localization to cell periphery	4/42	311/18670	0.00513714	0.0270546	0.0172142	BCL2L1/TNF/TNFRSF1A/EZR	4
BP	GO:0050863	regulation of T cell activation	4/42	314/18670	0.00531342	0.0277445	0.0176531	RHOA/FANCA/FADD/RIPK3	4
BP	GO:0002218	activation of innate immune response	4/42	319/18670	0.00561619	0.0290776	0.0185014	CASP8/RIPK1/FADD/TAB2	4
BP	GO:0051235	maintenance of location	4/42	330/18670	0.0063226	0.0324607	0.0206539	FASLG/BAX/TNF/EZR	4
BP	GO:0090150	establishment of protein localization to membrane	4/42	332/18670	0.00645711	0.0329671	0.0209762	BAX/BID/CASP8/NMT1	4
BP	GO:0007159	leukocyte cell-cell adhesion	4/42	337/18670	0.0068017	0.0339788	0.0216199	RHOA/TNF/EZR/FADD	4
BP	GO:0043405	regulation of MAP kinase activity	4/42	337/18670	0.0068017	0.0339788	0.0216199	TNF/TRAF2/RIPK1/TAB2	4
BP	GO:0045930	negative regulation of mitotic cell cycle	4/42	338/18670	0.00687206	0.0342098	0.0217669	BAX/BCL2L1/TNF/RIPK1	4
BP	GO:0009167	purine ribonucleoside monophosphate metabolic process	4/42	340/18670	0.00701422	0.0347497	0.0221104	RHOA/BID/HPRT1/GMPR2	4
BP	GO:0009126	purine nucleoside monophosphate metabolic process	4/42	341/18670	0.00708603	0.0349172	0.022217	RHOA/BID/HPRT1/GMPR2	4
BP	GO:0009161	ribonucleoside monophosphate metabolic process	4/42	354/18670	0.00806441	0.0394212	0.0250828	RHOA/BID/HPRT1/GMPR2	4
BP	GO:0022412	cellular process involved in reproduction in multicellular organism	4/42	357/18670	0.0083022	0.0399965	0.0254488	BAX/BCL2L1/FANCA/DDX20	4
BP	GO:0051098	regulation of binding	4/42	373/18670	0.00964867	0.0451254	0.0287121	BAK1/BAX/CSNK1E/TRAF2	4
BP	GO:0009123	nucleoside monophosphate metabolic process	4/42	375/18670	0.00982641	0.04584	0.0291668	RHOA/BID/HPRT1/GMPR2	4
BP	GO:0050678	regulation of epithelial cell proliferation	4/42	378/18670	0.010097	0.0468644	0.0298187	BAX/TNF/CFLAR/STRAP	4
BP	GO:0045089	positive regulation of innate immune response	4/42	381/18670	0.0103724	0.0479008	0.0304781	CASP8/RIPK1/FADD/TAB2	4
CC	GO:0097504	Gemini of coiled bodies	4/43	12/19717	9.58148e-09	2.20374e-07	1.66415e-07	SMN1/SMN2/GEMIN2/DDX20	4
MF	GO:0070513	death domain binding	4/43	10/17697	6.27669e-09	1.30555e-07	1.01748e-07	BAX/BCL2L1/TRADD/RIPK1	4
MF	GO:0002020	protease binding	4/43	128/17697	0.000259006	0.00336708	0.00262414	TNF/FADD/TNFRSF10A/CFLAR	4
KEGG	hsa04920	Adipocytokine signaling pathway	4/37	69/8076	0.000260607	0.0010271	0.000492168	TNF/TNFRSF1A/TRAF2/TRADD	4
KEGG	hsa05222	Small cell lung cancer	4/37	92/8076	0.000781352	0.00261753	0.00125428	BAK1/BAX/BCL2L1/TRAF2	4
KEGG	hsa04380	Osteoclast differentiation	4/37	128/8076	0.00265269	0.00789912	0.00378513	TNF/TNFRSF1A/TRAF2/TAB2	4
KEGG	hsa05135	Yersinia infection	4/37	137/8076	0.00339123	0.0098788	0.00473375	RHOA/TNF/TRAF2/TAB2	4
KEGG	hsa05166	Human T-cell leukemia virus 1 infection	4/37	219/8076	0.0172492	0.0428036	0.0205108	BAX/BCL2L1/TNF/TNFRSF1A	4
BP	GO:2001269	positive regulation of cysteine-type endopeptidase activity involved in apoptotic signaling pathway	3/42	11/18670	1.72491e-06	4.40331e-05	2.80172e-05	FAS/BAX/CASP8	3
BP	GO:0097284	hepatocyte apoptotic process	3/42	12/18670	2.29628e-06	5.62742e-05	3.58058e-05	BCL2L1/BID/CFLAR	3
BP	GO:0045651	positive regulation of macrophage differentiation	3/42	14/18670	3.78741e-06	8.92469e-05	5.67856e-05	CASP8/RIPK1/FADD	3
BP	GO:0097202	activation of cysteine-type endopeptidase activity	3/42	14/18670	3.78741e-06	8.92469e-05	5.67856e-05	BAK1/CASP8/FADD	3
BP	GO:0043101	purine-containing compound salvage	3/42	15/18670	4.72685e-06	0.000107259	6.8246e-05	GMPR/HPRT1/GMPR2	3
BP	GO:2001267	regulation of cysteine-type endopeptidase activity involved in apoptotic signaling pathway	3/42	17/18670	7.0422e-06	0.000150506	9.57635e-05	FAS/BAX/CASP8	3
BP	GO:0007250	activation of NF-kappaB-inducing kinase activity	3/42	18/18670	8.4374e-06	0.00017372	0.000110533	TRAF2/TNFRSF10B/TNFRSF10A	3
BP	GO:0034138	toll-like receptor 3 signaling pathway	3/42	19/18670	1.00037e-05	0.000199857	0.000127164	CASP8/RIPK1/FADD	3
BP	GO:0006144	purine nucleobase metabolic process	3/42	21/18670	1.36877e-05	0.000262062	0.000166743	GMPR/HPRT1/GMPR2	3
BP	GO:0043496	regulation of protein homodimerization activity	3/42	22/18670	1.58241e-05	0.000296782	0.000188835	BAK1/BAX/TRAF2	3
BP	GO:0045649	regulation of macrophage differentiation	3/42	22/18670	1.58241e-05	0.000296782	0.000188835	CASP8/RIPK1/FADD	3
BP	GO:0060561	apoptotic process involved in morphogenesis	3/42	25/18670	2.35226e-05	0.000423867	0.000269696	BAK1/BAX/TNFRSF1A	3
BP	GO:1900739	regulation of protein insertion into mitochondrial membrane involved in apoptotic signaling pathway	3/42	26/18670	2.65491e-05	0.000469204	0.000298543	BID/CASP8/NMT1	3
BP	GO:1900740	positive regulation of protein insertion into mitochondrial membrane involved in apoptotic signaling pathway	3/42	26/18670	2.65491e-05	0.000469204	0.000298543	BID/CASP8/NMT1	3
BP	GO:0035666	TRIF-dependent toll-like receptor signaling pathway	3/42	29/18670	3.71369e-05	0.000625953	0.000398278	CASP8/RIPK1/FADD	3
BP	GO:0002756	MyD88-independent toll-like receptor signaling pathway	3/42	33/18670	5.51051e-05	0.000858331	0.000546135	CASP8/RIPK1/FADD	3
BP	GO:0043094	cellular metabolic compound salvage	3/42	34/18670	6.03433e-05	0.000916619	0.000583222	GMPR/HPRT1/GMPR2	3
BP	GO:0009112	nucleobase metabolic process	3/42	36/18670	7.17755e-05	0.00105539	0.000671516	GMPR/HPRT1/GMPR2	3
BP	GO:1901099	negative regulation of signal transduction in absence of ligand	3/42	36/18670	7.17755e-05	0.00105539	0.000671516	BCL2L1/TNF/RIPK1	3
BP	GO:2001240	negative regulation of extrinsic apoptotic signaling pathway in absence of ligand	3/42	36/18670	7.17755e-05	0.00105539	0.000671516	BCL2L1/TNF/RIPK1	3
BP	GO:0043029	T cell homeostasis	3/42	37/18670	7.79865e-05	0.00112865	0.000718135	BAX/FADD/RIPK3	3
BP	GO:1902742	apoptotic process involved in development	3/42	38/18670	8.45386e-05	0.00121124	0.000770683	BAK1/BAX/TNFRSF1A	3
BP	GO:0061028	establishment of endothelial barrier	3/42	41/18670	0.000106325	0.0014805	0.000942006	TNF/TNFRSF1A/EZR	3
BP	GO:0030225	macrophage differentiation	3/42	44/18670	0.00013148	0.00176395	0.00112236	CASP8/RIPK1/FADD	3
BP	GO:2000404	regulation of T cell migration	3/42	44/18670	0.00013148	0.00176395	0.00112236	RHOA/FADD/RIPK3	3
BP	GO:1901068	guanosine-containing compound metabolic process	3/42	47/18670	0.000160222	0.00210348	0.00133839	RHOA/HPRT1/GMPR2	3
BP	GO:2001239	regulation of extrinsic apoptotic signaling pathway in absence of ligand	3/42	47/18670	0.000160222	0.00210348	0.00133839	BCL2L1/TNF/RIPK1	3
BP	GO:0001913	T cell mediated cytotoxicity	3/42	49/18670	0.00018148	0.0023326	0.00148417	HPRT1/FADD/RIPK3	3
BP	GO:0032757	positive regulation of interleukin-8 production	3/42	49/18670	0.00018148	0.0023326	0.00148417	TNF/RIPK1/FADD	3
BP	GO:0043124	negative regulation of I-kappaB kinase/NF-kappaB signaling	3/42	49/18670	0.00018148	0.0023326	0.00148417	RHOA/CASP8/RIPK1	3
BP	GO:0001961	positive regulation of cytokine-mediated signaling pathway	3/42	50/18670	0.000192763	0.00237859	0.00151344	TRAF2/RIPK1/FADD	3
BP	GO:0097366	response to bronchodilator	3/42	51/18670	0.00020449	0.0024891	0.00158375	HPRT1/TRAF2/CFLAR	3
BP	GO:0031638	zymogen activation	3/42	53/18670	0.000229313	0.0026508	0.00168664	BAK1/CASP8/FADD	3
BP	GO:0070228	regulation of lymphocyte apoptotic process	3/42	53/18670	0.000229313	0.0026508	0.00168664	BAX/FADD/RIPK3	3
BP	GO:0010332	response to gamma radiation	3/42	56/18670	0.000270076	0.00300849	0.00191423	BAK1/BAX/BCL2L1	3
BP	GO:0060760	positive regulation of response to cytokine stimulus	3/42	57/18670	0.000284635	0.00313269	0.00199326	TRAF2/RIPK1/FADD	3
BP	GO:1903749	positive regulation of establishment of protein localization to mitochondrion	3/42	58/18670	0.000299692	0.00327878	0.0020862	BID/CASP8/NMT1	3
BP	GO:0001885	endothelial cell development	3/42	59/18670	0.000315254	0.00335691	0.00213592	TNF/TNFRSF1A/EZR	3
BP	GO:0045123	cellular extravasation	3/42	61/18670	0.000347922	0.00357252	0.0022731	TNF/FADD/RIPK3	3
BP	GO:2000401	regulation of lymphocyte migration	3/42	63/18670	0.000382696	0.00378169	0.0024062	RHOA/FADD/RIPK3	3
BP	GO:0072678	T cell migration	3/42	65/18670	0.000419632	0.00410257	0.00261037	RHOA/FADD/RIPK3	3
BP	GO:0002709	regulation of T cell mediated immunity	3/42	70/18670	0.000521795	0.00481939	0.00306646	TRAF2/FADD/RIPK3	3
BP	GO:1903747	regulation of establishment of protein localization to mitochondrion	3/42	72/18670	0.00056673	0.00515668	0.00328107	BID/CASP8/NMT1	3
BP	GO:0046128	purine ribonucleoside metabolic process	3/42	73/18670	0.000590096	0.00521319	0.00331703	RHOA/HPRT1/GMPR2	3
BP	GO:0032677	regulation of interleukin-8 production	3/42	74/18670	0.000614071	0.00534911	0.0034035	TNF/RIPK1/FADD	3
BP	GO:0043507	positive regulation of JUN kinase activity	3/42	74/18670	0.000614071	0.00534911	0.0034035	TNF/TRAF2/RIPK1	3
BP	GO:0042278	purine nucleoside metabolic process	3/42	76/18670	0.000663868	0.005623	0.00357777	RHOA/HPRT1/GMPR2	3
BP	GO:0032637	interleukin-8 production	3/42	82/18670	0.00082851	0.00670838	0.00426837	TNF/RIPK1/FADD	3
BP	GO:0006970	response to osmotic stress	3/42	83/18670	0.000858239	0.00685845	0.00436386	BAX/TNF/LRRC8E	3
BP	GO:2000106	regulation of leukocyte apoptotic process	3/42	83/18670	0.000858239	0.00685845	0.00436386	BAX/FADD/RIPK3	3
BP	GO:1905897	regulation of response to endoplasmic reticulum stress	3/42	84/18670	0.000888638	0.00700994	0.00446025	BAK1/BAX/BCL2L1	3
BP	GO:0043506	regulation of JUN kinase activity	3/42	88/18670	0.00101705	0.00772457	0.00491495	TNF/TRAF2/RIPK1	3
BP	GO:1904035	regulation of epithelial cell apoptotic process	3/42	88/18670	0.00101705	0.00772457	0.00491495	FASLG/TNF/CFLAR	3
BP	GO:1903076	regulation of protein localization to plasma membrane	3/42	95/18670	0.00126893	0.00918226	0.00584245	BCL2L1/TNF/EZR	3
BP	GO:0008585	female gonad development	3/42	96/18670	0.00130782	0.00942659	0.0059979	BAX/BCL2L1/FANCA	3
BP	GO:0009119	ribonucleoside metabolic process	3/42	98/18670	0.00138785	0.00981101	0.0062425	RHOA/HPRT1/GMPR2	3
BP	GO:0002824	positive regulation of adaptive immune response based on somatic recombination of immune receptors built from immunoglobulin superfamily domains	3/42	100/18670	0.00147089	0.0101635	0.00646679	TNF/TRAF2/FADD	3
BP	GO:0032649	regulation of interferon-gamma production	3/42	101/18670	0.00151356	0.0103417	0.00658017	TNF/FADD/RIPK3	3
BP	GO:0046545	development of primary female sexual characteristics	3/42	101/18670	0.00151356	0.0103417	0.00658017	BAX/BCL2L1/FANCA	3
BP	GO:1903426	regulation of reactive oxygen species biosynthetic process	3/42	101/18670	0.00151356	0.0103417	0.00658017	RHOA/TNF/CFLAR	3
BP	GO:2000379	positive regulation of reactive oxygen species metabolic process	3/42	102/18670	0.00155699	0.01056	0.00671905	TNF/RIPK1/RIPK3	3
BP	GO:0002708	positive regulation of lymphocyte mediated immunity	3/42	105/18670	0.00169198	0.0113499	0.00722163	TNF/TRAF2/FADD	3
BP	GO:0002821	positive regulation of adaptive immune response	3/42	105/18670	0.00169198	0.0113499	0.00722163	TNF/TRAF2/FADD	3
BP	GO:0001909	leukocyte mediated cytotoxicity	3/42	107/18670	0.00178592	0.0118546	0.0075428	HPRT1/FADD/RIPK3	3
BP	GO:0072676	lymphocyte migration	3/42	111/18670	0.00198344	0.0128818	0.0081964	RHOA/FADD/RIPK3	3
BP	GO:0032609	interferon-gamma production	3/42	113/18670	0.0020871	0.0133662	0.00850457	TNF/FADD/RIPK3	3
BP	GO:0043200	response to amino acid	3/42	113/18670	0.0020871	0.0133662	0.00850457	RHOA/BCL2L1/TNF	3
BP	GO:0045446	endothelial cell differentiation	3/42	114/18670	0.00214018	0.0136585	0.00869055	TNF/TNFRSF1A/EZR	3
BP	GO:1904375	regulation of protein localization to cell periphery	3/42	115/18670	0.00219408	0.0139221	0.00885828	BCL2L1/TNF/EZR	3
BP	GO:0022612	gland morphogenesis	3/42	120/18670	0.00247629	0.0153416	0.00976148	BAX/TNF/CFLAR	3
BP	GO:1903409	reactive oxygen species biosynthetic process	3/42	122/18670	0.00259518	0.0158998	0.0101166	RHOA/TNF/CFLAR	3
BP	GO:0009116	nucleoside metabolic process	3/42	123/18670	0.00265592	0.0161642	0.0102849	RHOA/HPRT1/GMPR2	3
BP	GO:0045471	response to ethanol	3/42	125/18670	0.00278003	0.0167531	0.0106596	RHOA/BAK1/CASP8	3
BP	GO:0002687	positive regulation of leukocyte migration	3/42	128/18670	0.00297283	0.0177405	0.0112878	RHOA/TNF/FADD	3
BP	GO:0071482	cellular response to light stimulus	3/42	129/18670	0.00303889	0.0180177	0.0114642	BAK1/BAX/NMT1	3
BP	GO:0002705	positive regulation of leukocyte mediated immunity	3/42	133/18670	0.00331212	0.019204	0.0122191	TNF/TRAF2/FADD	3
BP	GO:0033135	regulation of peptidyl-serine phosphorylation	3/42	139/18670	0.0037495	0.0213362	0.0135757	BAK1/BAX/TNF	3
BP	GO:0046330	positive regulation of JNK cascade	3/42	140/18670	0.00382565	0.0215086	0.0136854	TNF/TRAF2/RIPK1	3
BP	GO:0042542	response to hydrogen peroxide	3/42	146/18670	0.00430247	0.0237476	0.01511	BAK1/RIPK1/RIPK3	3
BP	GO:0051384	response to glucocorticoid	3/42	146/18670	0.00430247	0.0237476	0.01511	RHOA/TNF/CFLAR	3
BP	GO:0010212	response to ionizing radiation	3/42	147/18670	0.00438529	0.0238872	0.0151988	BAK1/BAX/BCL2L1	3
BP	GO:0043524	negative regulation of neuron apoptotic process	3/42	147/18670	0.00438529	0.0238872	0.0151988	RHOA/BAX/BCL2L1	3
BP	GO:1901657	glycosyl compound metabolic process	3/42	147/18670	0.00438529	0.0238872	0.0151988	RHOA/HPRT1/GMPR2	3
BP	GO:0048592	eye morphogenesis	3/42	149/18670	0.00455383	0.0245453	0.0156175	FASLG/BAK1/BAX	3
BP	GO:0000187	activation of MAPK activity	3/42	152/18670	0.00481393	0.0256464	0.0163182	TNF/RIPK1/TAB2	3
BP	GO:0034250	positive regulation of cellular amide metabolic process	3/42	153/18670	0.00490259	0.0259682	0.0165229	RHOA/TNF/TNFRSF1A	3
BP	GO:0050729	positive regulation of inflammatory response	3/42	153/18670	0.00490259	0.0259682	0.0165229	TNF/TNFRSF1A/TRADD	3
BP	GO:0060402	calcium ion transport into cytosol	3/42	158/18670	0.00536073	0.0279122	0.0177599	FASLG/BAK1/BAX	3
BP	GO:0006665	sphingolipid metabolic process	3/42	159/18670	0.00545535	0.0283246	0.0180223	BAX/TNF/TNFRSF1A	3
BP	GO:0031960	response to corticosteroid	3/42	162/18670	0.00574523	0.0295791	0.0188204	RHOA/TNF/CFLAR	3
BP	GO:0001906	cell killing	3/42	168/18670	0.0063524	0.0325229	0.0206935	HPRT1/FADD/RIPK3	3
BP	GO:0060401	cytosolic calcium ion transport	3/42	171/18670	0.00666984	0.033679	0.0214291	FASLG/BAK1/BAX	3
BP	GO:0032874	positive regulation of stress-activated MAPK cascade	3/42	172/18670	0.00677772	0.0339788	0.0216199	TNF/TRAF2/RIPK1	3
BP	GO:0070304	positive regulation of stress-activated protein kinase signaling cascade	3/42	173/18670	0.00688664	0.0342098	0.0217669	TNF/TRAF2/RIPK1	3
BP	GO:0048015	phosphatidylinositol-mediated signaling	3/42	181/18670	0.0077957	0.0382093	0.0243117	RHOA/TNF/EZR	3
BP	GO:0042098	T cell proliferation	3/42	184/18670	0.00815404	0.0395439	0.0251608	BAX/FADD/RIPK3	3
BP	GO:0048017	inositol lipid-mediated signaling	3/42	184/18670	0.00815404	0.0395439	0.0251608	RHOA/TNF/EZR	3
BP	GO:2000045	regulation of G1/S transition of mitotic cell cycle	3/42	184/18670	0.00815404	0.0395439	0.0251608	BAX/BID/RIPK1	3
BP	GO:0046328	regulation of JNK cascade	3/42	185/18670	0.00827562	0.0399965	0.0254488	TNF/TRAF2/RIPK1	3
BP	GO:1902115	regulation of organelle assembly	3/42	194/18670	0.00941818	0.0441597	0.0280977	RHOA/TNF/EZR	3
BP	GO:0046890	regulation of lipid biosynthetic process	3/42	198/18670	0.00995418	0.0463184	0.0294713	TNF/TNFRSF1A/DDX20	3
BP	GO:1902806	regulation of cell cycle G1/S phase transition	3/42	202/18670	0.0105077	0.0484038	0.0307982	BAX/BID/RIPK1	3
CC	GO:0015030	Cajal body	3/43	77/19717	0.000631579	0.00726316	0.00548476	SMN1/SMN2/GAR1	3
CC	GO:0009898	cytoplasmic side of plasma membrane	3/43	154/19717	0.00458729	0.0452175	0.034146	RHOA/TRAF2/EZR	3
MF	GO:0051400	BH domain binding	3/43	10/17697	1.58453e-06	2.74651e-05	2.1405e-05	BAK1/BAX/BCL2L1	3
MF	GO:0097153	cysteine-type endopeptidase activity involved in apoptotic process	3/43	15/17697	5.95727e-06	8.8508e-05	6.89789e-05	CASP8/CASP10/CFLAR	3
MF	GO:0004197	cysteine-type endopeptidase activity	3/43	116/17697	0.00279793	0.0242487	0.0188983	CASP8/CASP10/CFLAR	3
KEGG	hsa05143	African trypanosomiasis	3/37	37/8076	0.00061793	0.00217902	0.00104415	FAS/FASLG/TNF	3
KEGG	hsa05330	Allograft rejection	3/37	38/8076	0.000668785	0.00229788	0.0011011	FAS/FASLG/TNF	3
KEGG	hsa05332	Graft-versus-host disease	3/37	42/8076	0.000898709	0.00293725	0.00140748	FAS/FASLG/TNF	3
KEGG	hsa04940	Type I diabetes mellitus	3/37	43/8076	0.000963075	0.00307267	0.00147237	FAS/FASLG/TNF	3
KEGG	hsa05212	Pancreatic cancer	3/37	76/8076	0.00494569	0.0138067	0.00661594	BAK1/BAX/BCL2L1	3
KEGG	hsa05220	Chronic myeloid leukemia	3/37	76/8076	0.00494569	0.0138067	0.00661594	BAK1/BAX/BCL2L1	3
KEGG	hsa05210	Colorectal cancer	3/37	86/8076	0.0069776	0.0187	0.00896071	RHOA/BAK1/BAX	3
KEGG	hsa04625	C-type lectin receptor signaling pathway	3/37	104/8076	0.0117362	0.0308363	0.0147762	RHOA/CASP8/TNF	3
KEGG	hsa04722	Neurotrophin signaling pathway	3/37	119/8076	0.01684	0.0425765	0.0204019	FASLG/RHOA/BAX	3
BP	GO:0060068	vagina development	2/42	10/18670	0.000219794	0.00257313	0.00163722	BAK1/BAX	2
BP	GO:0090154	positive regulation of sphingolipid biosynthetic process	2/42	10/18670	0.000219794	0.00257313	0.00163722	TNF/TNFRSF1A	2
BP	GO:1901033	positive regulation of response to reactive oxygen species	2/42	10/18670	0.000219794	0.00257313	0.00163722	TNF/RIPK1	2
BP	GO:1903265	positive regulation of tumor necrosis factor-mediated signaling pathway	2/42	10/18670	0.000219794	0.00257313	0.00163722	TRAF2/RIPK1	2
BP	GO:2000304	positive regulation of ceramide biosynthetic process	2/42	10/18670	0.000219794	0.00257313	0.00163722	TNF/TNFRSF1A	2
BP	GO:0071803	positive regulation of podosome assembly	2/42	11/18670	0.000268254	0.00300641	0.0019129	RHOA/TNF	2
BP	GO:0072683	T cell extravasation	2/42	11/18670	0.000268254	0.00300641	0.0019129	FADD/RIPK3	2
BP	GO:0009886	post-embryonic animal morphogenesis	2/42	12/18670	0.000321446	0.00335691	0.00213592	BAK1/BAX	2
BP	GO:0010623	programmed cell death involved in cell development	2/42	12/18670	0.000321446	0.00335691	0.00213592	FASLG/BAX	2
BP	GO:0051798	positive regulation of hair follicle development	2/42	12/18670	0.000321446	0.00335691	0.00213592	TNF/TRADD	2
BP	GO:1902337	regulation of apoptotic process involved in morphogenesis	2/42	12/18670	0.000321446	0.00335691	0.00213592	BAX/TNFRSF1A	2
BP	GO:1903894	regulation of IRE1-mediated unfolded protein response	2/42	12/18670	0.000321446	0.00335691	0.00213592	BAK1/BAX	2
BP	GO:0010940	positive regulation of necrotic cell death	2/42	13/18670	0.000379348	0.00376888	0.00239804	RIPK1/RIPK3	2
BP	GO:0042635	positive regulation of hair cycle	2/42	13/18670	0.000379348	0.00376888	0.00239804	TNF/TRADD	2
BP	GO:1900103	positive regulation of endoplasmic reticulum unfolded protein response	2/42	13/18670	0.000379348	0.00376888	0.00239804	BAK1/BAX	2
BP	GO:1901550	regulation of endothelial cell development	2/42	13/18670	0.000379348	0.00376888	0.00239804	TNF/TNFRSF1A	2
BP	GO:1903140	regulation of establishment of endothelial barrier	2/42	13/18670	0.000379348	0.00376888	0.00239804	TNF/TNFRSF1A	2
BP	GO:0010248	establishment or maintenance of transmembrane electrochemical gradient	2/42	14/18670	0.000441942	0.00420875	0.00267792	BAK1/BAX	2
BP	GO:0046037	GMP metabolic process	2/42	14/18670	0.000441942	0.00420875	0.00267792	HPRT1/GMPR2	2
BP	GO:1904748	regulation of apoptotic process involved in development	2/42	14/18670	0.000441942	0.00420875	0.00267792	BAX/TNFRSF1A	2
BP	GO:0048569	post-embryonic animal organ development	2/42	15/18670	0.000509206	0.00472687	0.00300759	BAK1/BAX	2
BP	GO:0071801	regulation of podosome assembly	2/42	15/18670	0.000509206	0.00472687	0.00300759	RHOA/TNF	2
BP	GO:0071732	cellular response to nitric oxide	2/42	16/18670	0.000581119	0.00515989	0.00328311	TRAF2/CFLAR	2
BP	GO:0090153	regulation of sphingolipid biosynthetic process	2/42	16/18670	0.000581119	0.00515989	0.00328311	TNF/TNFRSF1A	2
BP	GO:1905038	regulation of membrane lipid metabolic process	2/42	16/18670	0.000581119	0.00515989	0.00328311	TNF/TNFRSF1A	2
BP	GO:1990000	amyloid fibril formation	2/42	16/18670	0.000581119	0.00515989	0.00328311	RIPK1/RIPK3	2
BP	GO:2000303	regulation of ceramide biosynthetic process	2/42	16/18670	0.000581119	0.00515989	0.00328311	TNF/TNFRSF1A	2
BP	GO:0042531	positive regulation of tyrosine phosphorylation of STAT protein	2/42	71/18670	0.0111292	0.051011	0.032457	TNF/TNFRSF1A	2
BP	GO:0002064	epithelial cell development	3/42	207/18670	0.0112244	0.051192	0.0325722	TNF/TNFRSF1A/EZR	3
BP	GO:0006643	membrane lipid metabolic process	3/42	207/18670	0.0112244	0.051192	0.0325722	BAX/TNF/TNFRSF1A	3
BP	GO:1903531	negative regulation of secretion by cell	3/42	211/18670	0.0118177	0.0537646	0.0342091	TNF/TNFRSF1A/EZR	3
BP	GO:0050710	negative regulation of cytokine secretion	2/42	74/18670	0.0120453	0.0546647	0.0347818	TNF/EZR	2
BP	GO:0045732	positive regulation of protein catabolic process	3/42	214/18670	0.0122744	0.0555672	0.035356	CSNK1E/TNF/EZR	3
BP	GO:0006353	DNA-templated transcription, termination	2/42	75/18670	0.0123578	0.0556706	0.0354218	SMN1/SMN2	2
BP	GO:1902117	positive regulation of organelle assembly	2/42	75/18670	0.0123578	0.0556706	0.0354218	RHOA/TNF	2
BP	GO:0002699	positive regulation of immune effector process	3/42	216/18670	0.0125844	0.056553	0.0359833	TNF/TRAF2/FADD	3
BP	GO:1903039	positive regulation of leukocyte cell-cell adhesion	3/42	218/18670	0.012899	0.0578251	0.0367927	RHOA/TNF/FADD	3
BP	GO:0001910	regulation of leukocyte mediated cytotoxicity	2/42	78/18670	0.0133165	0.0595516	0.0378912	FADD/RIPK3	2
BP	GO:0030099	myeloid cell differentiation	4/42	416/18670	0.0139527	0.0622452	0.039605	CASP8/TNF/RIPK1/FADD	4
BP	GO:0014855	striated muscle cell proliferation	2/42	81/18670	0.0143066	0.0633629	0.0403162	RIPK1/CFLAR	2
BP	GO:0110110	positive regulation of animal organ morphogenesis	2/42	81/18670	0.0143066	0.0633629	0.0403162	BAX/CFLAR	2
BP	GO:2001021	negative regulation of response to DNA damage stimulus	2/42	81/18670	0.0143066	0.0633629	0.0403162	BCL2L1/BID	2
BP	GO:0034644	cellular response to UV	2/42	82/18670	0.0146436	0.0646993	0.0411666	BAK1/BAX	2
BP	GO:0042509	regulation of tyrosine phosphorylation of STAT protein	2/42	83/18670	0.014984	0.0658864	0.0419219	TNF/TNFRSF1A	2
BP	GO:1903845	negative regulation of cellular response to transforming growth factor beta stimulus	2/42	83/18670	0.014984	0.0658864	0.0419219	CFLAR/STRAP	2
BP	GO:0002718	regulation of cytokine production involved in immune response	2/42	84/18670	0.0153278	0.0670772	0.0426795	TNF/TRAF2	2
BP	GO:0046889	positive regulation of lipid biosynthetic process	2/42	84/18670	0.0153278	0.0670772	0.0426795	TNF/TNFRSF1A	2
BP	GO:0001933	negative regulation of protein phosphorylation	4/42	429/18670	0.0154604	0.0674971	0.0429467	BAK1/BAX/EZR/STRAP	4
BP	GO:0045682	regulation of epidermis development	2/42	85/18670	0.0156749	0.0682714	0.0434394	TNF/TRADD	2
BP	GO:0046777	protein autophosphorylation	3/42	235/18670	0.0157552	0.0684586	0.0435585	DAPK1/RIPK1/RIPK3	3
BP	GO:0001942	hair follicle development	2/42	86/18670	0.0160255	0.0688364	0.0437989	TNF/TRADD	2
BP	GO:0007260	tyrosine phosphorylation of STAT protein	2/42	86/18670	0.0160255	0.0688364	0.0437989	TNF/TNFRSF1A	2
BP	GO:0032760	positive regulation of tumor necrosis factor production	2/42	86/18670	0.0160255	0.0688364	0.0437989	RIPK1/FADD	2
BP	GO:0006816	calcium ion transport	4/42	434/18670	0.0160668	0.0688364	0.0437989	FASLG/RHOA/BAK1/BAX	4
BP	GO:0042391	regulation of membrane potential	4/42	434/18670	0.0160668	0.0688364	0.0437989	BAK1/BAX/BCL2L1/BID	4
BP	GO:0050673	epithelial cell proliferation	4/42	434/18670	0.0160668	0.0688364	0.0437989	BAX/TNF/CFLAR/STRAP	4
BP	GO:0051048	negative regulation of secretion	3/42	238/18670	0.0162933	0.0696445	0.0443131	TNF/TNFRSF1A/EZR	3
BP	GO:0033002	muscle cell proliferation	3/42	239/18670	0.016475	0.0702329	0.0446875	TNF/RIPK1/CFLAR	3
BP	GO:0009791	post-embryonic development	2/42	88/18670	0.0167367	0.0702329	0.0446875	BAK1/BAX	2
BP	GO:0022404	molting cycle process	2/42	88/18670	0.0167367	0.0702329	0.0446875	TNF/TRADD	2
BP	GO:0022405	hair cycle process	2/42	88/18670	0.0167367	0.0702329	0.0446875	TNF/TRADD	2
BP	GO:0098773	skin epidermis development	2/42	88/18670	0.0167367	0.0702329	0.0446875	TNF/TRADD	2
BP	GO:1900407	regulation of cellular response to oxidative stress	2/42	88/18670	0.0167367	0.0702329	0.0446875	TNF/RIPK1	2
BP	GO:1901888	regulation of cell junction assembly	2/42	88/18670	0.0167367	0.0702329	0.0446875	RHOA/TNF	2
BP	GO:1903557	positive regulation of tumor necrosis factor superfamily cytokine production	2/42	88/18670	0.0167367	0.0702329	0.0446875	RIPK1/FADD	2
BP	GO:0032465	regulation of cytokinesis	2/42	89/18670	0.0170973	0.07142	0.0454427	RHOA/BCL2L1	2
BP	GO:0046427	positive regulation of JAK-STAT cascade	2/42	89/18670	0.0170973	0.07142	0.0454427	TNF/TNFRSF1A	2
BP	GO:1901990	regulation of mitotic cell cycle phase transition	4/42	444/18670	0.0173243	0.0722044	0.0459419	BAX/BID/CSNK1E/RIPK1	4
BP	GO:0030901	midbrain development	2/42	90/18670	0.0174612	0.0726101	0.0462	RHOA/CSNK1E	2
BP	GO:0009314	response to radiation	4/42	448/18670	0.0178442	0.0740354	0.0471069	BAK1/BAX/BCL2L1/NMT1	4
BP	GO:0097237	cellular response to toxic substance	3/42	247/18670	0.0179697	0.0743882	0.0473314	TNF/RIPK1/RIPK3	3
BP	GO:0006672	ceramide metabolic process	2/42	92/18670	0.0181989	0.0749989	0.0477199	TNF/TNFRSF1A	2
BP	GO:1904894	positive regulation of STAT cascade	2/42	92/18670	0.0181989	0.0749989	0.0477199	TNF/TNFRSF1A	2
BP	GO:0071560	cellular response to transforming growth factor beta stimulus	3/42	249/18670	0.0183549	0.0753819	0.0479637	RHOA/CFLAR/STRAP	3
BP	GO:0045088	regulation of innate immune response	4/42	452/18670	0.0183738	0.0753819	0.0479637	CASP8/RIPK1/FADD/TAB2	4
BP	GO:0021537	telencephalon development	3/42	251/18670	0.0187447	0.0767322	0.0488228	RHOA/BAX/HPRT1	3
BP	GO:0002697	regulation of immune effector process	4/42	458/18670	0.0191866	0.0783665	0.0498627	TNF/TRAF2/FADD/RIPK3	4
BP	GO:0050810	regulation of steroid biosynthetic process	2/42	95/18670	0.0193298	0.0786356	0.0500339	TNF/DDX20	2
BP	GO:0051924	regulation of calcium ion transport	3/42	254/18670	0.019338	0.0786356	0.0500339	RHOA/BAK1/BAX	3
BP	GO:0022409	positive regulation of cell-cell adhesion	3/42	255/18670	0.0195381	0.0790992	0.0503289	RHOA/TNF/FADD	3
BP	GO:0071559	response to transforming growth factor beta	3/42	255/18670	0.0195381	0.0790992	0.0503289	RHOA/CFLAR/STRAP	3
BP	GO:0090596	sensory organ morphogenesis	3/42	256/18670	0.0197393	0.0797383	0.0507355	FASLG/BAK1/BAX	3
BP	GO:1902882	regulation of response to oxidative stress	2/42	97/18670	0.0200999	0.0810168	0.051549	TNF/RIPK1	2
BP	GO:0043254	regulation of protein complex assembly	4/42	467/18670	0.0204473	0.0820483	0.0522053	RHOA/BAX/BID/TNF	4
BP	GO:0031341	regulation of cell killing	2/42	98/18670	0.0204898	0.0820483	0.0522053	FADD/RIPK3	2
BP	GO:2001243	negative regulation of intrinsic apoptotic signaling pathway	2/42	98/18670	0.0204898	0.0820483	0.0522053	BCL2L1/BID	2
BP	GO:0070301	cellular response to hydrogen peroxide	2/42	99/18670	0.0208828	0.0834403	0.053091	RIPK1/RIPK3	2
BP	GO:0007281	germ cell development	3/42	262/18670	0.020971	0.0836112	0.0531997	BAX/BCL2L1/DDX20	3
BP	GO:0022600	digestive system process	2/42	100/18670	0.0212789	0.0845895	0.0538222	EZR/STRAP	2
BP	GO:0050769	positive regulation of neurogenesis	4/42	474/18670	0.0214627	0.0845895	0.0538222	RHOA/CSNK1E/TNF/CFLAR	4
BP	GO:0031532	actin cytoskeleton reorganization	2/42	101/18670	0.0216782	0.0845895	0.0538222	RHOA/EZR	2
BP	GO:0002367	cytokine production involved in immune response	2/42	102/18670	0.0220807	0.0845895	0.0538222	TNF/TRAF2	2
BP	GO:0010522	regulation of calcium ion transport into cytosol	2/42	102/18670	0.0220807	0.0845895	0.0538222	BAK1/BAX	2
BP	GO:0030148	sphingolipid biosynthetic process	2/42	102/18670	0.0220807	0.0845895	0.0538222	TNF/TNFRSF1A	2
BP	GO:0001660	fever generation	1/42	10/18670	0.0222749	0.0845895	0.0538222	TNF	1
BP	GO:0003376	sphingosine-1-phosphate receptor signaling pathway	1/42	10/18670	0.0222749	0.0845895	0.0538222	EZR	1
BP	GO:0006188	IMP biosynthetic process	1/42	10/18670	0.0222749	0.0845895	0.0538222	HPRT1	1
BP	GO:0007016	cytoskeletal anchoring at plasma membrane	1/42	10/18670	0.0222749	0.0845895	0.0538222	EZR	1
BP	GO:0010918	positive regulation of mitochondrial membrane potential	1/42	10/18670	0.0222749	0.0845895	0.0538222	BID	1
BP	GO:0032025	response to cobalt ion	1/42	10/18670	0.0222749	0.0845895	0.0538222	CASP8	1
BP	GO:0032464	positive regulation of protein homooligomerization	1/42	10/18670	0.0222749	0.0845895	0.0538222	BID	1
BP	GO:0034350	regulation of glial cell apoptotic process	1/42	10/18670	0.0222749	0.0845895	0.0538222	TRAF2	1
BP	GO:0043653	mitochondrial fragmentation involved in apoptotic process	1/42	10/18670	0.0222749	0.0845895	0.0538222	BAX	1
BP	GO:0044359	modulation of molecular function in other organism	1/42	10/18670	0.0222749	0.0845895	0.0538222	CASP8	1
BP	GO:0045792	negative regulation of cell size	1/42	10/18670	0.0222749	0.0845895	0.0538222	RHOA	1
BP	GO:0052205	modulation of molecular function in other organism involved in symbiotic interaction	1/42	10/18670	0.0222749	0.0845895	0.0538222	CASP8	1
BP	GO:0072124	regulation of glomerular mesangial cell proliferation	1/42	10/18670	0.0222749	0.0845895	0.0538222	CFLAR	1
BP	GO:1900222	negative regulation of amyloid-beta clearance	1/42	10/18670	0.0222749	0.0845895	0.0538222	TNF	1
BP	GO:1903800	positive regulation of production of miRNAs involved in gene silencing by miRNA	1/42	10/18670	0.0222749	0.0845895	0.0538222	RIPK1	1
BP	GO:1904338	regulation of dopaminergic neuron differentiation	1/42	10/18670	0.0222749	0.0845895	0.0538222	CSNK1E	1
BP	GO:2000271	positive regulation of fibroblast apoptotic process	1/42	10/18670	0.0222749	0.0845895	0.0538222	BID	1
BP	GO:1901987	regulation of cell cycle phase transition	4/42	480/18670	0.0223574	0.0847278	0.0539102	BAX/BID/CSNK1E/RIPK1	4
BP	GO:0032091	negative regulation of protein binding	2/42	103/18670	0.0224862	0.0850404	0.0541091	BAX/CSNK1E	2
BP	GO:0034248	regulation of cellular amide metabolic process	4/42	483/18670	0.0228133	0.085924	0.0546713	RHOA/DAPK1/TNF/TNFRSF1A	4
BP	GO:0070838	divalent metal ion transport	4/42	483/18670	0.0228133	0.085924	0.0546713	FASLG/RHOA/BAK1/BAX	4
BP	GO:0048871	multicellular organismal homeostasis	4/42	485/18670	0.0231204	0.0865485	0.0550687	BAX/TNF/STRAP/PGAM5	4
BP	GO:0050727	regulation of inflammatory response	4/42	485/18670	0.0231204	0.0865485	0.0550687	FANCA/TNF/TNFRSF1A/TRADD	4
BP	GO:0051249	regulation of lymphocyte activation	4/42	485/18670	0.0231204	0.0865485	0.0550687	RHOA/FANCA/FADD/RIPK3	4
BP	GO:0072511	divalent inorganic cation transport	4/42	489/18670	0.0237422	0.0885554	0.0563456	FASLG/RHOA/BAK1/BAX	4
BP	GO:0051341	regulation of oxidoreductase activity	2/42	107/18670	0.0241391	0.0885554	0.0563456	TNF/RIPK3	2
BP	GO:0001822	kidney development	3/42	278/18670	0.0244592	0.0885554	0.0563456	BAX/FADD/CFLAR	3
BP	GO:0000185	activation of MAPKKK activity	1/42	11/18670	0.0244756	0.0885554	0.0563456	TNF	1
BP	GO:0002923	regulation of humoral immune response mediated by circulating immunoglobulin	1/42	11/18670	0.0244756	0.0885554	0.0563456	TNF	1
BP	GO:0007256	activation of JNKK activity	1/42	11/18670	0.0244756	0.0885554	0.0563456	RIPK1	1
BP	GO:0009113	purine nucleobase biosynthetic process	1/42	11/18670	0.0244756	0.0885554	0.0563456	HPRT1	1
BP	GO:0009125	nucleoside monophosphate catabolic process	1/42	11/18670	0.0244756	0.0885554	0.0563456	HPRT1	1
BP	GO:0031652	positive regulation of heat generation	1/42	11/18670	0.0244756	0.0885554	0.0563456	TNF	1
BP	GO:0046886	positive regulation of hormone biosynthetic process	1/42	11/18670	0.0244756	0.0885554	0.0563456	TNF	1
BP	GO:0060992	response to fungicide	1/42	11/18670	0.0244756	0.0885554	0.0563456	BCL2L1	1
BP	GO:0070278	extracellular matrix constituent secretion	1/42	11/18670	0.0244756	0.0885554	0.0563456	TNFRSF1A	1
BP	GO:0072110	glomerular mesangial cell proliferation	1/42	11/18670	0.0244756	0.0885554	0.0563456	CFLAR	1
BP	GO:0090073	positive regulation of protein homodimerization activity	1/42	11/18670	0.0244756	0.0885554	0.0563456	TRAF2	1
BP	GO:0090193	positive regulation of glomerulus development	1/42	11/18670	0.0244756	0.0885554	0.0563456	CFLAR	1
BP	GO:1902946	protein localization to early endosome	1/42	11/18670	0.0244756	0.0885554	0.0563456	EZR	1
BP	GO:1905668	positive regulation of protein localization to endosome	1/42	11/18670	0.0244756	0.0885554	0.0563456	EZR	1
BP	GO:0000082	G1/S transition of mitotic cell cycle	3/42	279/18670	0.0246871	0.0891452	0.0567208	BAX/BID/RIPK1	3
BP	GO:0030522	intracellular receptor signaling pathway	3/42	280/18670	0.0249161	0.0897957	0.0571348	RHOA/CASP8/TAB2	3
BP	GO:0016579	protein deubiquitination	3/42	283/18670	0.0256101	0.0914591	0.0581932	RHOA/TRAF2/RIPK1	3
BP	GO:0042303	molting cycle	2/42	112/18670	0.0262734	0.0914591	0.0581932	TNF/TRADD	2
BP	GO:0042633	hair cycle	2/42	112/18670	0.0262734	0.0914591	0.0581932	TNF/TRADD	2
BP	GO:0043279	response to alkaloid	2/42	112/18670	0.0262734	0.0914591	0.0581932	BCL2L1/FADD	2
BP	GO:0048593	camera-type eye morphogenesis	2/42	112/18670	0.0262734	0.0914591	0.0581932	BAK1/BAX	2
BP	GO:0051817	modification of morphology or physiology of other organism involved in symbiotic interaction	2/42	112/18670	0.0262734	0.0914591	0.0581932	BCL2L1/CASP8	2
BP	GO:0002863	positive regulation of inflammatory response to antigenic stimulus	1/42	12/18670	0.0266714	0.0914591	0.0581932	TNF	1
BP	GO:0014889	muscle atrophy	1/42	12/18670	0.0266714	0.0914591	0.0581932	CFLAR	1
BP	GO:0030002	cellular anion homeostasis	1/42	12/18670	0.0266714	0.0914591	0.0581932	FASLG	1
BP	GO:0030320	cellular monovalent inorganic anion homeostasis	1/42	12/18670	0.0266714	0.0914591	0.0581932	FASLG	1
BP	GO:0030950	establishment or maintenance of actin cytoskeleton polarity	1/42	12/18670	0.0266714	0.0914591	0.0581932	RHOA	1
BP	GO:0034244	negative regulation of transcription elongation from RNA polymerase II promoter	1/42	12/18670	0.0266714	0.0914591	0.0581932	NELFB	1
BP	GO:0042368	vitamin D biosynthetic process	1/42	12/18670	0.0266714	0.0914591	0.0581932	TNF	1
BP	GO:0045080	positive regulation of chemokine biosynthetic process	1/42	12/18670	0.0266714	0.0914591	0.0581932	TNF	1
BP	GO:0045416	positive regulation of interleukin-8 biosynthetic process	1/42	12/18670	0.0266714	0.0914591	0.0581932	TNF	1
BP	GO:0060019	radial glial cell differentiation	1/42	12/18670	0.0266714	0.0914591	0.0581932	RHOA	1
BP	GO:0060394	negative regulation of pathway-restricted SMAD protein phosphorylation	1/42	12/18670	0.0266714	0.0914591	0.0581932	STRAP	1
BP	GO:0072697	protein localization to cell cortex	1/42	12/18670	0.0266714	0.0914591	0.0581932	EZR	1
BP	GO:0090520	sphingolipid mediated signaling pathway	1/42	12/18670	0.0266714	0.0914591	0.0581932	EZR	1
BP	GO:0098885	modification of postsynaptic actin cytoskeleton	1/42	12/18670	0.0266714	0.0914591	0.0581932	RHOA	1
BP	GO:1902510	regulation of apoptotic DNA fragmentation	1/42	12/18670	0.0266714	0.0914591	0.0581932	BAX	1
BP	GO:1904953	Wnt signaling pathway involved in midbrain dopaminergic neuron differentiation	1/42	12/18670	0.0266714	0.0914591	0.0581932	CSNK1E	1
BP	GO:1905244	regulation of modification of synaptic structure	1/42	12/18670	0.0266714	0.0914591	0.0581932	RHOA	1
BP	GO:1905666	regulation of protein localization to endosome	1/42	12/18670	0.0266714	0.0914591	0.0581932	EZR	1
BP	GO:2000121	regulation of removal of superoxide radicals	1/42	12/18670	0.0266714	0.0914591	0.0581932	TNF	1
BP	GO:2000341	regulation of chemokine (C-X-C motif) ligand 2 production	1/42	12/18670	0.0266714	0.0914591	0.0581932	TNF	1
BP	GO:0010633	negative regulation of epithelial cell migration	2/42	114/18670	0.0271479	0.0929196	0.0591225	RHOA/STRAP	2
BP	GO:0009410	response to xenobiotic stimulus	3/42	292/18670	0.0277547	0.0948198	0.0603315	HPRT1/FADD/CFLAR	3
BP	GO:0072001	renal system development	3/42	293/18670	0.0279987	0.0954199	0.0607133	BAX/FADD/CFLAR	3
BP	GO:0021987	cerebral cortex development	2/42	116/18670	0.0280341	0.0954199	0.0607133	RHOA/BAX	2
BP	GO:0003084	positive regulation of systemic arterial blood pressure	1/42	13/18670	0.0288624	0.096453	0.0613706	RHOA	1
BP	GO:0014842	regulation of skeletal muscle satellite cell proliferation	1/42	13/18670	0.0288624	0.096453	0.0613706	CFLAR	1
BP	GO:0030656	regulation of vitamin metabolic process	1/42	13/18670	0.0288624	0.096453	0.0613706	TNF	1
BP	GO:0031650	regulation of heat generation	1/42	13/18670	0.0288624	0.096453	0.0613706	TNF	1
BP	GO:0032530	regulation of microvillus organization	1/42	13/18670	0.0288624	0.096453	0.0613706	EZR	1
BP	GO:0032536	regulation of cell projection size	1/42	13/18670	0.0288624	0.096453	0.0613706	EZR	1
BP	GO:0046040	IMP metabolic process	1/42	13/18670	0.0288624	0.096453	0.0613706	HPRT1	1
BP	GO:0060340	positive regulation of type I interferon-mediated signaling pathway	1/42	13/18670	0.0288624	0.096453	0.0613706	FADD	1
BP	GO:1903651	positive regulation of cytoplasmic transport	1/42	13/18670	0.0288624	0.096453	0.0613706	EZR	1
BP	GO:2000052	positive regulation of non-canonical Wnt signaling pathway	1/42	13/18670	0.0288624	0.096453	0.0613706	CSNK1E	1
BP	GO:0044843	cell cycle G1/S phase transition	3/42	298/18670	0.0292364	0.0975253	0.062053	BAX/BID/RIPK1	3
BP	GO:0070646	protein modification by small protein removal	3/42	299/18670	0.0294874	0.0981844	0.0624723	RHOA/TRAF2/RIPK1	3
BP	GO:0070372	regulation of ERK1 and ERK2 cascade	3/42	300/18670	0.0297395	0.0988449	0.0628926	TNF/EZR/CFLAR	3
BP	GO:0030968	endoplasmic reticulum unfolded protein response	2/42	121/18670	0.0303002	0.0999429	0.0635912	BAK1/BAX	2
BP	GO:1903037	regulation of leukocyte cell-cell adhesion	3/42	304/18670	0.0307597	0.0999429	0.0635912	RHOA/TNF/FADD	3
BP	GO:0043500	muscle adaptation	2/42	122/18670	0.030762	0.0999429	0.0635912	TNFRSF1A/CFLAR	2
BP	GO:1903844	regulation of cellular response to transforming growth factor beta stimulus	2/42	122/18670	0.030762	0.0999429	0.0635912	CFLAR/STRAP	2
BP	GO:0010917	negative regulation of mitochondrial membrane potential	1/42	14/18670	0.0310486	0.0999429	0.0635912	BAX	1
BP	GO:0014841	skeletal muscle satellite cell proliferation	1/42	14/18670	0.0310486	0.0999429	0.0635912	CFLAR	1
BP	GO:0014857	regulation of skeletal muscle cell proliferation	1/42	14/18670	0.0310486	0.0999429	0.0635912	CFLAR	1
BP	GO:0032785	negative regulation of DNA-templated transcription, elongation	1/42	14/18670	0.0310486	0.0999429	0.0635912	NELFB	1
BP	GO:0036295	cellular response to increased oxygen levels	1/42	14/18670	0.0310486	0.0999429	0.0635912	FAS	1
BP	GO:0043173	nucleotide salvage	1/42	14/18670	0.0310486	0.0999429	0.0635912	HPRT1	1
BP	GO:0045198	establishment of epithelial cell apical/basal polarity	1/42	14/18670	0.0310486	0.0999429	0.0635912	RHOA	1
BP	GO:0055064	chloride ion homeostasis	1/42	14/18670	0.0310486	0.0999429	0.0635912	FASLG	1
BP	GO:0072567	chemokine (C-X-C motif) ligand 2 production	1/42	14/18670	0.0310486	0.0999429	0.0635912	TNF	1
BP	GO:1901070	guanosine-containing compound biosynthetic process	1/42	14/18670	0.0310486	0.0999429	0.0635912	HPRT1	1
BP	GO:1901722	regulation of cell proliferation involved in kidney development	1/42	14/18670	0.0310486	0.0999429	0.0635912	CFLAR	1
BP	GO:1903054	negative regulation of extracellular matrix organization	1/42	14/18670	0.0310486	0.0999429	0.0635912	TNFRSF1A	1
BP	GO:1903624	regulation of DNA catabolic process	1/42	14/18670	0.0310486	0.0999429	0.0635912	BAX	1
BP	GO:2000345	regulation of hepatocyte proliferation	1/42	14/18670	0.0310486	0.0999429	0.0635912	CFLAR	1
BP	GO:0030540	female genitalia development	2/42	17/18670	0.000657663	0.00559623	0.00356074	BAK1/BAX	2
BP	GO:0048535	lymph node development	2/42	17/18670	0.000657663	0.00559623	0.00356074	FADD/RIPK3	2
BP	GO:0070242	thymocyte apoptotic process	2/42	17/18670	0.000657663	0.00559623	0.00356074	BAK1/BAX	2
BP	GO:1904996	positive regulation of leukocyte adhesion to vascular endothelial cell	2/42	17/18670	0.000657663	0.00559623	0.00356074	RHOA/TNF	2
BP	GO:0051023	regulation of immunoglobulin secretion	2/42	18/18670	0.000738816	0.00620066	0.00394533	TNF/TRAF2	2
BP	GO:0060546	negative regulation of necroptotic process	2/42	18/18670	0.000738816	0.00620066	0.00394533	FADD/CFLAR	2
BP	GO:0071731	response to nitric oxide	2/42	19/18670	0.000824559	0.00670593	0.00426681	TRAF2/CFLAR	2
BP	GO:0071800	podosome assembly	2/42	19/18670	0.000824559	0.00670593	0.00426681	RHOA/TNF	2
BP	GO:1900409	positive regulation of cellular response to oxidative stress	2/42	19/18670	0.000824559	0.00670593	0.00426681	TNF/RIPK1	2
BP	GO:1902170	cellular response to reactive nitrogen species	2/42	19/18670	0.000824559	0.00670593	0.00426681	TRAF2/CFLAR	2
BP	GO:0051797	regulation of hair follicle development	2/42	20/18670	0.000914871	0.00718604	0.0045723	TNF/TRADD	2
BP	GO:0070584	mitochondrion morphogenesis	2/42	21/18670	0.00100973	0.00772457	0.00491495	BAX/BCL2L1	2
BP	GO:1902884	positive regulation of response to oxidative stress	2/42	21/18670	0.00100973	0.00772457	0.00491495	TNF/RIPK1	2
BP	GO:0008053	mitochondrial fusion	2/42	22/18670	0.00110912	0.00819907	0.00521687	BAK1/BAX	2
CC	GO:0098562	cytoplasmic side of membrane	3/43	178/19717	0.00685017	0.0630215	0.0475906	RHOA/TRAF2/EZR	3
CC	GO:0032592	integral component of mitochondrial membrane	2/43	73/19717	0.011069	0.0922236	0.0696425	BAK1/BID	2
CC	GO:0098573	intrinsic component of mitochondrial membrane	2/43	74/19717	0.0113609	0.0922236	0.0696425	BAK1/BID	2
BP	GO:0032469	endoplasmic reticulum calcium ion homeostasis	2/42	22/18670	0.00110912	0.00819907	0.00521687	BAK1/BAX	2
BP	GO:0048305	immunoglobulin secretion	2/42	22/18670	0.00110912	0.00819907	0.00521687	TNF/TRAF2	2
BP	GO:0060547	negative regulation of necrotic cell death	2/42	22/18670	0.00110912	0.00819907	0.00521687	FADD/CFLAR	2
BP	GO:0001783	B cell apoptotic process	2/42	24/18670	0.00132141	0.00945042	0.00601307	BAK1/BAX	2
BP	GO:0044346	fibroblast apoptotic process	2/42	24/18670	0.00132141	0.00945042	0.00601307	BAK1/BID	2
BP	GO:0019054	modulation by virus of host process	2/42	25/18670	0.00143427	0.00994791	0.00632961	BCL2L1/CASP8	2
BP	GO:0032461	positive regulation of protein oligomerization	2/42	25/18670	0.00143427	0.00994791	0.00632961	BAX/BID	2
BP	GO:1900101	regulation of endoplasmic reticulum unfolded protein response	2/42	25/18670	0.00143427	0.00994791	0.00632961	BAK1/BAX	2
BP	GO:0009651	response to salt stress	2/42	27/18670	0.00167333	0.0113072	0.00719452	BAX/TNF	2
BP	GO:0002691	regulation of cellular extravasation	2/42	28/18670	0.00179948	0.0118546	0.0075428	FADD/RIPK3	2
BP	GO:0033137	negative regulation of peptidyl-serine phosphorylation	2/42	28/18670	0.00179948	0.0118546	0.0075428	BAK1/BAX	2
BP	GO:0042634	regulation of hair cycle	2/42	28/18670	0.00179948	0.0118546	0.0075428	TNF/TRADD	2
MF	GO:0008234	cysteine-type peptidase activity	3/43	184/17697	0.0100586	0.080469	0.0627137	CASP8/CASP10/CFLAR	3
BP	GO:1904994	regulation of leukocyte adhesion to vascular endothelial cell	2/42	28/18670	0.00179948	0.0118546	0.0075428	RHOA/TNF	2
BP	GO:0015949	nucleobase-containing small molecule interconversion	2/42	29/18670	0.00193002	0.0125794	0.00800393	GMPR/GMPR2	2
BP	GO:0044068	modulation by symbiont of host cellular process	2/42	29/18670	0.00193002	0.0125794	0.00800393	BCL2L1/CASP8	2
BP	GO:0001782	B cell homeostasis	2/42	30/18670	0.00206494	0.013317	0.0084733	BAK1/BAX	2
BP	GO:1902230	negative regulation of intrinsic apoptotic signaling pathway in response to DNA damage	2/42	31/18670	0.00220421	0.0139221	0.00885828	BCL2L1/BID	2
BP	GO:2000406	positive regulation of T cell migration	2/42	31/18670	0.00220421	0.0139221	0.00885828	RHOA/FADD	2
BP	GO:0001914	regulation of T cell mediated cytotoxicity	2/42	33/18670	0.00249572	0.0153416	0.00976148	FADD/RIPK3	2
BP	GO:0048536	spleen development	2/42	33/18670	0.00249572	0.0153416	0.00976148	FADD/RIPK3	2
BP	GO:0070232	regulation of T cell apoptotic process	2/42	33/18670	0.00249572	0.0153416	0.00976148	FADD/RIPK3	2
BP	GO:0070423	nucleotide-binding oligomerization domain containing signaling pathway	2/42	35/18670	0.00280442	0.0168449	0.010718	CASP8/TAB2	2
BP	GO:0035872	nucleotide-binding domain, leucine rich repeat containing receptor signaling pathway	2/42	36/18670	0.00296517	0.0177405	0.0112878	CASP8/TAB2	2
BP	GO:0046006	regulation of activated T cell proliferation	2/42	37/18670	0.00313015	0.0183809	0.0116953	FADD/RIPK3	2
BP	GO:1903427	negative regulation of reactive oxygen species biosynthetic process	2/42	37/18670	0.00313015	0.0183809	0.0116953	RHOA/CFLAR	2
BP	GO:2000403	positive regulation of lymphocyte migration	2/42	37/18670	0.00313015	0.0183809	0.0116953	RHOA/FADD	2
BP	GO:1905898	positive regulation of response to endoplasmic reticulum stress	2/42	38/18670	0.00329935	0.0191905	0.0122104	BAK1/BAX	2
BP	GO:0019048	modulation by virus of host morphology or physiology	2/42	39/18670	0.00347275	0.0198845	0.012652	BCL2L1/CASP8	2
BP	GO:0045684	positive regulation of epidermis development	2/42	39/18670	0.00347275	0.0198845	0.012652	TNF/TRADD	2
BP	GO:1902229	regulation of intrinsic apoptotic signaling pathway in response to DNA damage	2/42	39/18670	0.00347275	0.0198845	0.012652	BCL2L1/BID	2
BP	GO:0050798	activated T cell proliferation	2/42	41/18670	0.00383207	0.0215086	0.0136854	FADD/RIPK3	2
BP	GO:1900117	regulation of execution phase of apoptosis	2/42	41/18670	0.00383207	0.0215086	0.0136854	BAX/BCL2L1	2
BP	GO:1903053	regulation of extracellular matrix organization	2/42	41/18670	0.00383207	0.0215086	0.0136854	TNFRSF1A/CFLAR	2
BP	GO:1901031	regulation of response to reactive oxygen species	2/42	42/18670	0.00401796	0.0224469	0.0142824	TNF/RIPK1	2
BP	GO:0030866	cortical actin cytoskeleton organization	2/42	43/18670	0.00420797	0.0233663	0.0148674	TNF/EZR	2
BP	GO:0032459	regulation of protein oligomerization	2/42	43/18670	0.00420797	0.0233663	0.0148674	BAX/BID	2
BP	GO:0045601	regulation of endothelial cell differentiation	2/42	44/18670	0.00440209	0.0238872	0.0151988	TNF/TNFRSF1A	2
BP	GO:0061756	leukocyte adhesion to vascular endothelial cell	2/42	44/18670	0.00440209	0.0238872	0.0151988	RHOA/TNF	2
BP	GO:0001974	blood vessel remodeling	2/42	45/18670	0.0046003	0.0246512	0.0156849	BAK1/BAX	2
BP	GO:0048538	thymus development	2/42	45/18670	0.0046003	0.0246512	0.0156849	FADD/RIPK3	2
BP	GO:0044003	modification by symbiont of host morphology or physiology	2/42	46/18670	0.00480258	0.0256464	0.0163182	BCL2L1/CASP8	2
BP	GO:0048806	genitalia development	2/42	47/18670	0.0050089	0.0264551	0.0168327	BAK1/BAX	2
BP	GO:0002711	positive regulation of T cell mediated immunity	2/42	48/18670	0.00521926	0.0273305	0.0173897	TRAF2/FADD	2
BP	GO:0030865	cortical cytoskeleton organization	2/42	48/18670	0.00521926	0.0273305	0.0173897	TNF/EZR	2
BP	GO:0009409	response to cold	2/42	50/18670	0.00565201	0.0291809	0.0185671	CASP8/GMPR	2
BP	GO:0010524	positive regulation of calcium ion transport into cytosol	2/42	54/18670	0.00656508	0.0332414	0.0211507	BAK1/BAX	2
BP	GO:0032663	regulation of interleukin-2 production	2/42	54/18670	0.00656508	0.0332414	0.0211507	TRAF2/EZR	2
BP	GO:0051353	positive regulation of oxidoreductase activity	2/42	54/18670	0.00656508	0.0332414	0.0211507	TNF/RIPK3	2
BP	GO:0001541	ovarian follicle development	2/42	55/18670	0.00680316	0.0339788	0.0216199	BAX/BCL2L1	2
BP	GO:1903078	positive regulation of protein localization to plasma membrane	2/42	56/18670	0.00704513	0.034809	0.0221481	TNF/EZR	2
BP	GO:2000351	regulation of endothelial cell apoptotic process	2/42	59/18670	0.00779417	0.0382093	0.0243117	FASLG/TNF	2
BP	GO:0046513	ceramide biosynthetic process	2/42	61/18670	0.00831265	0.0399965	0.0254488	TNF/TNFRSF1A	2
BP	GO:0002753	cytoplasmic pattern recognition receptor signaling pathway	2/42	62/18670	0.00857757	0.0410562	0.026123	CASP8/TAB2	2
BP	GO:0032623	interleukin-2 production	2/42	62/18670	0.00857757	0.0410562	0.026123	TRAF2/EZR	2
BP	GO:0002637	regulation of immunoglobulin production	2/42	63/18670	0.00884626	0.0421228	0.0268017	TNF/TRAF2	2
BP	GO:1904377	positive regulation of protein localization to cell periphery	2/42	63/18670	0.00884626	0.0421228	0.0268017	TNF/EZR	2
BP	GO:0036498	IRE1-mediated unfolded protein response	2/42	64/18670	0.00911869	0.0430852	0.027414	BAK1/BAX	2
BP	GO:0043297	apical junction assembly	2/42	64/18670	0.00911869	0.0430852	0.027414	RHOA/TNF	2
BP	GO:2000378	negative regulation of reactive oxygen species metabolic process	2/42	64/18670	0.00911869	0.0430852	0.027414	RHOA/CFLAR	2
BP	GO:0032729	positive regulation of interferon-gamma production	2/42	65/18670	0.00939485	0.0441597	0.0280977	TNF/FADD	2
BP	GO:0072577	endothelial cell apoptotic process	2/42	65/18670	0.00939485	0.0441597	0.0280977	FASLG/TNF	2
BP	GO:0071230	cellular response to amino acid stimulus	2/42	68/18670	0.0102455	0.047434	0.0301811	BCL2L1/TNF	2
BP	GO:0033077	T cell differentiation in thymus	2/42	70/18670	0.010831	0.0497684	0.0316664	FADD/RIPK3	2
CC	GO:0046930	pore complex	2/43	23/19717	0.00114168	0.0121193	0.00915189	BAK1/BAX	2
MF	GO:0005035	death receptor activity	2/43	11/17697	0.0003128	0.00361458	0.00281703	TNFRSF1A/TNFRSF10A	2
KEGG	hsa05216	Thyroid cancer	2/37	37/8076	0.0122985	0.0316923	0.0151864	BAK1/BAX	2
KEGG	hsa00230	Purine metabolism	3/37	130/8076	0.0212612	0.0518	0.0248217	GMPR/HPRT1/GMPR2	3
KEGG	hsa04068	FoxO signaling pathway	3/37	131/8076	0.0216919	0.0519056	0.0248723	FASLG/CSNK1E/TNFSF10	3
KEGG	hsa05320	Autoimmune thyroid disease	2/37	53/8076	0.0243083	0.0563193	0.0269872	FAS/FASLG	2
KEGG	hsa04140	Autophagy - animal	3/37	137/8076	0.024377	0.0563193	0.0269872	BCL2L1/DAPK1/CFLAR	3
KEGG	hsa05418	Fluid shear stress and atherosclerosis	3/37	139/8076	0.0253105	0.0574849	0.0275458	RHOA/TNF/TNFRSF1A	3
KEGG	hsa05134	Legionellosis	2/37	57/8076	0.0278345	0.0621638	0.0297879	CASP8/TNF	2
KEGG	hsa05213	Endometrial cancer	2/37	58/8076	0.0287466	0.0631483	0.0302596	BAK1/BAX	2
KEGG	hsa05416	Viral myocarditis	2/37	60/8076	0.0306064	0.0661494	0.0316977	BID/CASP8	2
KEGG	hsa04150	mTOR signaling pathway	3/37	155/8076	0.03347	0.0690279	0.033077	RHOA/TNF/TNFRSF1A	3
KEGG	hsa04623	Cytosolic DNA-sensing pathway	2/37	63/8076	0.0334837	0.0690279	0.033077	RIPK1/RIPK3	2
KEGG	hsa05217	Basal cell carcinoma	2/37	63/8076	0.0334837	0.0690279	0.033077	BAK1/BAX	2
KEGG	hsa04137	Mitophagy - animal	2/37	68/8076	0.0385045	0.0781758	0.0374605	BCL2L1/PGAM5	2
KEGG	hsa05225	Hepatocellular carcinoma	3/37	168/8076	0.0409973	0.0819945	0.0392904	BAK1/BAX/BCL2L1	3
KEGG	hsa05218	Melanoma	2/37	72/8076	0.0427156	0.0820216	0.0393034	BAK1/BAX	2
KEGG	hsa05223	Non-small cell lung cancer	2/37	72/8076	0.0427156	0.0820216	0.0393034	BAK1/BAX	2
KEGG	hsa04141	Protein processing in endoplasmic reticulum	3/37	171/8076	0.0428471	0.0820216	0.0393034	BAK1/BAX/TRAF2	3
KEGG	hsa05214	Glioma	2/37	75/8076	0.0459826	0.0867841	0.0415855	BAK1/BAX	2
KEGG	hsa05133	Pertussis	2/37	76/8076	0.0470917	0.0876429	0.041997	RHOA/TNF	2
KEGG	hsa05140	Leishmaniasis	2/37	77/8076	0.0482107	0.0884964	0.042406	TNF/TAB2	2
KEGG	hsa01521	EGFR tyrosine kinase inhibitor resistance	2/37	79/8076	0.0504778	0.0914058	0.0438001	BAX/BCL2L1	2
